# Supplementary material for: Analysis of the Core Genome and Pan-Genome of Autotrophic Acetogenic Bacteria
Source: Front Microbiol. 2016 Sep 28;7:1531. doi: 10.3389/fmicb.2016.01531 (PMC5039349; doi:10.3389/fmicb.2016.01531)
Supplement: Supplementary file 1 [file Table_1.XLSX]

## Sheet: Sheet1
Supplementary Table S1. GO terms (GO:0030634; Biological Process, carbon fixation by acetyl-CoA pathway) and KEGG pathways (M00377; Pathway module, Wood-Ljungdahl pathway).
GOID/KEGG_entry	Locus_tag	UniProtKB	Protein name
GO:0030634	CAETHG_1620	U5RSY1_9CLOT	Carbon-monoxide dehydrogenase (Acceptor) (EC 1.2.99.2)
GO:0030635	CAETHG_1621	U5RTE2_9CLOT	Carbon-monoxide dehydrogenase (Acceptor) (EC 1.2.99.2)
GO:0030636	CAETHG_1608	U5RWA4_9CLOT	CO dehydrogenase/acetyl-CoA synthase complex, beta subunit (EC 2.3.1.169)
GO:0030637	CAETHG_1609	U5RSZ7_9CLOT	Dihydropteroate synthase DHPS
GO:0030638	CAETHG_1610	U5RSW0_9CLOT	CO dehydrogenase/acetyl-CoA synthase delta subunit, TIM barrel
GO:0030639	CAETHG_1611	U5RTB6_9CLOT	CO dehydrogenase/acetyl-CoA synthase delta subunit, TIM barrel
GO:0030640	CAETHG_0084	U5RRY3_9CLOT	Nitrate reductase (EC 1.7.99.4)
GO:0030641	CAETHG_2789	U5RW64_9CLOT	Molybdopterin oxidoreductase
GO:0030642	CAETHG_2988	U5RWP7_9CLOT	Formate dehydrogenase, alpha subunit (EC 1.7.99.4)
GO:0030643	CAETHG_1618	U5RWC6_9CLOT	Formate--tetrahydrofolate ligase (EC 6.3.4.3) (Formyltetrahydrofolate synthetase)
GO:0030644	CAETHG_1617	U5RWY6_9CLOT	Methenyltetrahydrofolate cyclohydrolase (EC 3.5.4.9)
GO:0030645	CAETHG_1616	U5RTD1_9CLOT	Bifunctional protein FolD
GO:0030646	CAETHG_1614	U5RT18_9CLOT	Methylenetetrahydrofolate reductase (EC 1.5.1.20)
GO:0030647	CAETHG_2798	U5RWA6_9CLOT	Hydrogenase, Fe-only (EC 1.12.7.2)
GO:0030648	CAETHG_0110	U5RNR7_9CLOT	Hydrogenase large subunit domain protein
GO:0030649	CAETHG_0120	U5RNS5_9CLOT	Methyl-accepting chemotaxis sensory transducer
GO:0030650	CAETHG_1576	U5RW58_9CLOT	Hydrogenase, Fe-only (EC 1.12.7.2)
GO:0030651	CAETHG_3569	U5RYV0_9CLOT	Hydrogenase, Fe-only (EC 1.12.7.2)
GO:0030652	CAETHG_3841	U5RZN6_9CLOT	Hydrogenase, Fe-only (EC 1.12.7.2)
GO:0030653	CAETHG_0862	U5RU71_9CLOT	Hydrogenase (NiFe) small subunit HydA (EC 1.12.99.6)
GO:0030654	CAETHG_0368	U5RPS7_9CLOT	Nitrogenase (EC 1.18.6.1)
GO:0030655	CAETHG_0369	U5RTB2_9CLOT	Hydrogenase expression/formation protein HypE
GO:0030656	CAETHG_0370	U5RSQ8_9CLOT	Hydrogenase expression/formation protein HypD
GO:0030657	CAETHG_0371	U5RPE2_9CLOT	Hydrogenase assembly chaperone hypC/hupF
M00377	CAETHG_1620	U5RSY1_9CLOT	Carbon-monoxide dehydrogenase (Acceptor) (EC 1.2.99.2)
M00378	CAETHG_1621	U5RTE2_9CLOT	Carbon-monoxide dehydrogenase (Acceptor) (EC 1.2.99.2)
M00379	CAETHG_1608	U5RWA4_9CLOT	CO dehydrogenase/acetyl-CoA synthase complex, beta subunit (EC 2.3.1.169)
M00380	CAETHG_1609	U5RSZ7_9CLOT	Dihydropteroate synthase DHPS
M00381	CAETHG_1610	U5RSW0_9CLOT	CO dehydrogenase/acetyl-CoA synthase delta subunit, TIM barrel
M00382	CAETHG_1611	U5RTB6_9CLOT	CO dehydrogenase/acetyl-CoA synthase delta subunit, TIM barrel
M00383	CAETHG_0084	U5RRY3_9CLOT	Nitrate reductase (EC 1.7.99.4)
M00384	CAETHG_2789	U5RW64_9CLOT	Molybdopterin oxidoreductase
M00385	CAETHG_2988	U5RWP7_9CLOT	Formate dehydrogenase, alpha subunit (EC 1.7.99.4)
M00386	CAETHG_1618	U5RWC6_9CLOT	Formate--tetrahydrofolate ligase (EC 6.3.4.3) (Formyltetrahydrofolate synthetase)
M00387	CAETHG_1617	U5RWY6_9CLOT	Methenyltetrahydrofolate cyclohydrolase (EC 3.5.4.9)
M00388	CAETHG_1616	U5RTD1_9CLOT	Bifunctional protein FolD
M00389	CAETHG_1614	U5RT18_9CLOT	Methylenetetrahydrofolate reductase (EC 1.5.1.20)
