# Supplementary material for: Analysis of the Core Genome and Pan-Genome of Autotrophic Acetogenic Bacteria
Source: Front Microbiol. 2016 Sep 28;7:1531. doi: 10.3389/fmicb.2016.01531 (PMC5039349; doi:10.3389/fmicb.2016.01531)
Supplement: Supplementary file 2 [file Table_2.XLSX]

## Sheet: Sheet1
Supplementary Table S2. GO terms significantly enriched in the core genome.
ID	GOTerm	Ontology Source	P-Value	% Associated Genes	# of Genes
GO:0008134	transcription factor binding	GO_MolecularFunction	0.039	65	13
GO:0016772	transferase activity, transferring phosphorus-containing groups	GO_MolecularFunction	0.028	40.15	55
GO:0033293	monocarboxylic acid binding	GO_MolecularFunction	0.021	88.89	8
GO:0032553	ribonucleotide binding	GO_MolecularFunction	0.015	35.9	98
GO:1901265	nucleoside phosphate binding	GO_MolecularFunction	0.01	35.15	116
GO:0000166	nucleotide binding	GO_MolecularFunction	0.01	35.15	116
GO:0043168	anion binding	GO_MolecularFunction	0.0088	34.86	122
GO:0004672	protein kinase activity	GO_MolecularFunction	0.0053	50.85	30
GO:0042625	ATPase coupled ion transmembrane transporter activity	GO_MolecularFunction	0.0041	57.5	23
GO:1901682	sulfur compound transmembrane transporter activity	GO_MolecularFunction	0.0029	76.47	13
GO:0042623	ATPase activity, coupled	GO_MolecularFunction	0.0028	47.56	39
GO:0017076	purine nucleotide binding	GO_MolecularFunction	0.0008	38.52	94
GO:0032555	purine ribonucleotide binding	GO_MolecularFunction	0.0008	38.52	94
GO:0001882	nucleoside binding	GO_MolecularFunction	0.00075	38.68	94
GO:0001883	purine nucleoside binding	GO_MolecularFunction	0.00075	38.68	94
GO:0032549	ribonucleoside binding	GO_MolecularFunction	0.00075	38.68	94
GO:0035639	purine ribonucleoside triphosphate binding	GO_MolecularFunction	0.00075	38.68	94
GO:0032550	purine ribonucleoside binding	GO_MolecularFunction	0.00075	38.68	94
GO:0016775	phosphotransferase activity, nitrogenous group as acceptor	GO_MolecularFunction	0.00073	55.56	30
GO:0043225	anion transmembrane-transporting ATPase activity	GO_MolecularFunction	0.0004	65.63	21
GO:0022804	active transmembrane transporter activity	GO_MolecularFunction	0.00032	48.89	44
GO:0000155	phosphorelay sensor kinase activity	GO_MolecularFunction	0.00029	56.6	30
GO:0004673	protein histidine kinase activity	GO_MolecularFunction	0.00029	56.6	30
GO:0030554	adenyl nucleotide binding	GO_MolecularFunction	0.00024	39.57	93
GO:0032559	adenyl ribonucleotide binding	GO_MolecularFunction	0.00024	39.57	93
GO:0005524	ATP binding	GO_MolecularFunction	0.00024	39.57	93
GO:0015399	primary active transmembrane transporter activity	GO_MolecularFunction	0.00014	53.62	37
GO:0015405	P-P-bond-hydrolysis-driven transmembrane transporter activity	GO_MolecularFunction	0.00014	53.62	37
GO:0038023	signaling receptor activity	GO_MolecularFunction	0.00013	57.41	31
GO:0016820	hydrolase activity, acting on acid anhydrides, catalyzing transmembrane movement of substances	GO_MolecularFunction	6.9e-05	54.41	37
GO:0042626	ATPase activity, coupled to transmembrane movement of substances	GO_MolecularFunction	6.9e-05	54.41	37
GO:0015116	sulfate transmembrane transporter activity	GO_MolecularFunction	3.9e-06	100	13
GO:0015419	sulfate transmembrane-transporting ATPase activity	GO_MolecularFunction	3.9e-06	100	13
GO:0003677	DNA binding	GO_MolecularFunction	2e-06	38.5	139
GO:0003676	nucleic acid binding	GO_MolecularFunction	7.2e-08	38.55	160
GO:0071944	cell periphery	GO_CellularComponent	0.0036	47.06	40
GO:0005886	plasma membrane	GO_CellularComponent	0.0036	47.06	40
GO:0031224	intrinsic component of membrane	GO_CellularComponent	0.00086	20.48	178
GO:0016021	integral component of membrane	GO_CellularComponent	0.00086	20.48	178
GO:0005622	intracellular	GO_CellularComponent	4e-05	41.63	87
GO:0044765	single-organism transport	GO_BiologicalProcess	0.036	36.56	83
GO:0006396	RNA processing	GO_BiologicalProcess	0.031	63.64	14
GO:0009451	RNA modification	GO_BiologicalProcess	0.021	70.59	12
GO:0043412	macromolecule modification	GO_BiologicalProcess	0.011	44.33	43
GO:0006468	protein phosphorylation	GO_BiologicalProcess	0.0053	50.85	30
GO:0023014	signal transduction by protein phosphorylation	GO_BiologicalProcess	0.00029	56.6	30
GO:0006810	transport	GO_BiologicalProcess	0.00011	38.18	113
GO:0072348	sulfur compound transport	GO_BiologicalProcess	4.1e-05	92.86	13
GO:0098661	inorganic anion transmembrane transport	GO_BiologicalProcess	4.1e-05	92.86	13
GO:0008272	sulfate transport	GO_BiologicalProcess	3.9e-06	100	13
GO:1902358	sulfate transmembrane transport	GO_BiologicalProcess	3.9e-06	100	13
GO:0044271	cellular nitrogen compound biosynthetic process	GO_BiologicalProcess	2.4e-06	38.36	140
GO:0034641	cellular nitrogen compound metabolic process	GO_BiologicalProcess	1.4e-06	36.29	180
GO:0019222	regulation of metabolic process	GO_BiologicalProcess	4.9e-07	41.48	112
GO:0031323	regulation of cellular metabolic process	GO_BiologicalProcess	4.3e-07	41.64	112
GO:0051171	regulation of nitrogen compound metabolic process	GO_BiologicalProcess	4.3e-07	41.64	112
GO:0060255	regulation of macromolecule metabolic process	GO_BiologicalProcess	4.3e-07	41.64	112
GO:0080090	regulation of primary metabolic process	GO_BiologicalProcess	4.3e-07	41.64	112
GO:0009889	regulation of biosynthetic process	GO_BiologicalProcess	3.9e-07	41.79	112
GO:0010468	regulation of gene expression	GO_BiologicalProcess	3.9e-07	41.79	112
GO:0010556	regulation of macromolecule biosynthetic process	GO_BiologicalProcess	3.9e-07	41.79	112
GO:0031326	regulation of cellular biosynthetic process	GO_BiologicalProcess	3.9e-07	41.79	112
GO:2000112	regulation of cellular macromolecule biosynthetic process	GO_BiologicalProcess	3.9e-07	41.79	112
GO:0019219	regulation of nucleobase-containing compound metabolic process	GO_BiologicalProcess	1.1e-07	42.42	112
GO:0097659	nucleic acid-templated transcription	GO_BiologicalProcess	1.1e-07	42.42	112
GO:0051252	regulation of RNA metabolic process	GO_BiologicalProcess	7.3e-08	42.59	112
GO:2001141	regulation of RNA biosynthetic process	GO_BiologicalProcess	7.3e-08	42.59	112
GO:0006351	transcription, DNA-templated	GO_BiologicalProcess	7.3e-08	42.59	112
GO:0006355	regulation of transcription, DNA-templated	GO_BiologicalProcess	7.3e-08	42.59	112
GO:1903506	regulation of nucleic acid-templated transcription	GO_BiologicalProcess	7.3e-08	42.59	112
GO:0018130	heterocycle biosynthetic process	GO_BiologicalProcess	6.8e-08	40.11	140
GO:0019438	aromatic compound biosynthetic process	GO_BiologicalProcess	6.7e-08	40.06	139
GO:0032774	RNA biosynthetic process	GO_BiologicalProcess	5.3e-08	42.64	113
GO:1901362	organic cyclic compound biosynthetic process	GO_BiologicalProcess	3.8e-08	40.11	142
GO:0009059	macromolecule biosynthetic process	GO_BiologicalProcess	1.7e-08	41.46	131
GO:0090304	nucleic acid metabolic process	GO_BiologicalProcess	1.4e-08	40.11	148
GO:0006725	cellular aromatic compound metabolic process	GO_BiologicalProcess	1.1e-08	37.94	184
GO:0046483	heterocycle metabolic process	GO_BiologicalProcess	5.4e-09	38.14	185
GO:1901576	organic substance biosynthetic process	GO_BiologicalProcess	3.8e-09	38.96	173
GO:1901360	organic cyclic compound metabolic process	GO_BiologicalProcess	3e-09	38.16	187
GO:0006139	nucleobase-containing compound metabolic process	GO_BiologicalProcess	2.6e-09	39.66	165
GO:0034654	nucleobase-containing compound biosynthetic process	GO_BiologicalProcess	1.7e-09	43.25	125
GO:0010467	gene expression	GO_BiologicalProcess	8e-10	43.14	129
GO:0034645	cellular macromolecule biosynthetic process	GO_BiologicalProcess	7.6e-10	42.95	131
GO:0035556	intracellular signal transduction	GO_BiologicalProcess	1.7e-10	56.41	66
GO:0000160	phosphorelay signal transduction system	GO_BiologicalProcess	1.7e-10	56.41	66
GO:0035556	intracellular signal transduction	GO_BiologicalProcess	1.7e-10	56.41	66
GO:0000160	phosphorelay signal transduction system	GO_BiologicalProcess	1.7e-10	56.41	66
GO:0044249	cellular biosynthetic process	GO_BiologicalProcess	1.4e-10	40.19	172
GO:0016070	RNA metabolic process	GO_BiologicalProcess	3.8e-11	44.41	131
GO:0043170	macromolecule metabolic process	GO_BiologicalProcess	3.3e-11	38.39	210
GO:0007154	cell communication	GO_BiologicalProcess	5.4e-12	52.35	89
GO:0007165	signal transduction	GO_BiologicalProcess	1.7e-12	52.98	89
GO:0044260	cellular macromolecule metabolic process	GO_BiologicalProcess	1.3e-12	40.65	189
GO:0050794	regulation of cellular process	GO_BiologicalProcess	2.4e-16	44.56	176
