# Supplementary material for: Analysis of the Core Genome and Pan-Genome of Autotrophic Acetogenic Bacteria
Source: Front Microbiol. 2016 Sep 28;7:1531. doi: 10.3389/fmicb.2016.01531 (PMC5039349; doi:10.3389/fmicb.2016.01531)
Supplement: Supplementary file 3 [file Table_3.XLSX]

## Sheet: Sheet1
Supplementary Table S3. Significantly enriched GO terms and KEGG pathways in the trimmed core genome. The core genome was trimmed by non-acetogenic core genome.
ID	GOTerm	Ontology Source	P-value	% Associated Genes
KEGG:00860	Porphyrin and chlorophyll metabolism	KEGG	4.5e-07	41.67
GO:0044283	small molecule biosynthetic process	GO_BiologicalProcess	1e-05	27.54
KEGG:00290	Valine, leucine and isoleucine biosynthesis	KEGG	1.3e-05	60
KEGG:02010	ABC transporters	KEGG	2.6e-05	25
GO:1901564	organonitrogen compound metabolic process	GO_BiologicalProcess	3.5e-05	17.37
KEGG:00270	Cysteine and methionine metabolism	KEGG	4.6e-05	38.71
KEGG: M00377	Wood-Ljungdahl pathway	KEGG	5.4e-05	61.54
GO:1901566	organonitrogen compound biosynthetic process	GO_BiologicalProcess	0.00012	19.53
KEGG:00680	Methane metabolism	KEGG	0.00028	30.95
GO:0008652	cellular amino acid biosynthetic process	GO_BiologicalProcess	0.00041	32.43
KEGG:00261	Monobactam biosynthesis	KEGG	0.00049	58.33
GO:0006082	organic acid metabolic process	GO_BiologicalProcess	0.00056	21.59
GO:0043436	oxoacid metabolic process	GO_BiologicalProcess	0.00056	21.59
GO:0019752	carboxylic acid metabolic process	GO_BiologicalProcess	0.00056	21.59
GO:0044281	small molecule metabolic process	GO_BiologicalProcess	0.00082	16.88
GO:0042558	pteridine-containing compound metabolic process	GO_BiologicalProcess	0.00097	53.85
GO:1901607	alpha-amino acid biosynthetic process	GO_BiologicalProcess	0.0014	31.43
GO:0051186	cofactor metabolic process	GO_BiologicalProcess	0.0016	23.81
KEGG:00300	Lysine biosynthesis	KEGG	0.0026	36
GO:0044711	single-organism biosynthetic process	GO_BiologicalProcess	0.0031	17.6
GO:0016053	organic acid biosynthetic process	GO_BiologicalProcess	0.0036	26.67
GO:0046394	carboxylic acid biosynthetic process	GO_BiologicalProcess	0.0036	26.67
GO:0051188	cofactor biosynthetic process	GO_BiologicalProcess	0.011	24
GO:0030634	carbon fixation by acetyl-CoA pathway	GO_BiologicalProcess	0.014	33.33
GO:1901605	alpha-amino acid metabolic process	GO_BiologicalProcess	0.02	22.64
GO:0006520	cellular amino acid metabolic process	GO_BiologicalProcess	0.024	20.97
GO:0043115	precorrin-2 dehydrogenase activity	GO_MolecularFunction	0.036	100
GO:0051189	prosthetic group metabolic process	GO_BiologicalProcess	0.036	100
GO:0043545	molybdopterin cofactor metabolic process	GO_BiologicalProcess	0.036	100
GO:0006777	Mo-molybdopterin cofactor biosynthetic process	GO_BiologicalProcess	0.036	100
GO:0019720	Mo-molybdopterin cofactor metabolic process	GO_BiologicalProcess	0.036	100
GO:0032324	molybdopterin cofactor biosynthetic process	GO_BiologicalProcess	0.036	100
GO:0015603	iron chelate transmembrane transporter activity	GO_MolecularFunction	0.036	100
GO:0015688	iron chelate transport	GO_BiologicalProcess	0.036	100
GO:0015623	iron-chelate-transporting ATPase activity	GO_MolecularFunction	0.036	100
