# Supplementary material for: Analysis of the Core Genome and Pan-Genome of Autotrophic Acetogenic Bacteria
Source: Front Microbiol. 2016 Sep 28;7:1531. doi: 10.3389/fmicb.2016.01531 (PMC5039349; doi:10.3389/fmicb.2016.01531)
Supplement: Supplementary file 4 [file Table_4.XLSX]

## Sheet: Sheet1
Supplementary Table S4. GO terms and KEGG pathways significantly enriched in the acetogen-specific core genome
ID	GOTerm	Ontology Source	P-value	% Associated Genes	Gene (locus_tag)
GO:0042558	pteridine-containing compound metabolic process	GO_BiologicalProcess	1.2e-07	38.46	CAETHG_0145
					CAETHG_0153
					CAETHG_1609
					CAETHG_2843
					CAETHG_2848
KEGG: M00377	Wood-Ljungdahl pathway	KEGG	1.2e-07	38.46	CAETHG_1608
					CAETHG_1609
					CAETHG_1610
					CAETHG_1611
					CAETHG_1621
GO:0030634	carbon fixation by acetyl-CoA pathway	GO_BiologicalProcess	3.5e-06	20.83	CAETHG_1608
					CAETHG_1609
					CAETHG_1610
					CAETHG_1611
					CAETHG_1621
KEGG: 00450	Selenocompound metabolism	KEGG	4.3e-06	36.36	CAETHG_0145
					CAETHG_0153
					CAETHG_2843
					CAETHG_2848
GO:0004156	dihydropteroate synthase activity	GO_MolecularFunction	7.6e-06	75	CAETHG_0145
					CAETHG_2843
					CAETHG_2848
KEGG: 00670	One carbon pool by folate	KEGG	1.6e-05	25	CAETHG_0145
					CAETHG_0153
					CAETHG_2843
					CAETHG_2848
KEGG: 00270	Cysteine and methionine metabolism	KEGG	0.00021	12.9	CAETHG_0145
					CAETHG_0153
					CAETHG_2843
					CAETHG_2848
GO:0016765	transferase activity, transferring alkyl or aryl (other than methyl) groups	GO_MolecularFunction	0.00026	23.08	CAETHG_0145
					CAETHG_2843
					CAETHG_2848
GO:0051536	iron-sulfur cluster binding	GO_MolecularFunction	0.00032	5.62	CAETHG_1606
					CAETHG_1610
					CAETHG_1621
					CAETHG_2846
					CAETHG_4047
KEGG: 00680	Methane metabolism	KEGG	0.00036	9.52	CAETHG_1610
					CAETHG_1611
					CAETHG_1621
					CAETHG_2994
