# Supplementary material for: Analysis of the Core Genome and Pan-Genome of Autotrophic Acetogenic Bacteria
Source: Front Microbiol. 2016 Sep 28;7:1531. doi: 10.3389/fmicb.2016.01531 (PMC5039349; doi:10.3389/fmicb.2016.01531)
Supplement: Supplementary file 5 [file Table_5.XLSX]

## Sheet: Sheet1
Supplementary Table S5. Conserved metabolic pathways between 14 acetogens.
Pathway	Enzyme	# of conserved stains	Dispensable (Conserved) strains	Locus_tag
				(C. Autoethanogenum)
Acetyl-CoA (Wood-Ljungdahl) pathway	Seleno formate dehydrogenase (FDH; FdhF, FdhD)	14		CAETHG_0084
				CAETHG_2789
		14		CAETHG_2793
	Non-seleno formate dehydrogenase (FDH)	14		CAETHG_2988
	Formyl-THF synthetase (FHS)	14		CAETHG_1618
	Formyl-THF-cyclohydrolase (FCH)	13	M. thermoacetica	CAETHG_1617
	Methylene-THF-dehydrogenase (MDH)	14		CAETHG_1616
	Methylene-THF-reductase (MR; MetF, MetV)	13	Tr. primitia	CAETHG_1614
		12	Tr. primitia,	CAETHG_1615
			Ac. arabaticum.
	Methyltransferase (MT)	14		CAETHG_1609
	Acetyl-CoA synthase/CO dehydrogenase (ACS/CODH; AcsA, AcsB, AcsC, AcsD, AcsF, CooC)	14		CAETHG_1621
				CAETHG_1619
				CAETHG_1608
				CAETHG_1610
				CAETHG_1611
				CAETHG_1612
Acetate fermentation pathway	Phosphotransacetylase (PTA)	10	C. difficile,	CAETHG_3358
			M. thermoacetica,
			E. limosum,
			C. aceticum
	Acetate kinase (ACK)	14		CAETHG_3359
Ethanol pathway	Bifunctional aldehyde/alcohol dehydrogenase (ADHE)	14		CAETHG_3747
	Aldehyde ferredoxin oxidoreductase (AOR)	10	C. difficile,	CAETHG_0102
			Tr. primitia,
			T. kivui,
			C. scatologenes
	Alcohol dehydrogenase (ADH)	12	Ca. hydrogenoformans,	CAETHG_0555
			T. phaeum
Fatty acid metabolism	acetyl-CoA carboxylase (ACC)	14		CAETHG_2042
	(Acyl-carrier-protein) S-malonyltransferase (FabD)	14		CAETHG_2048
	3-oxoacyl-[acyl-carrier-protein] synthase II (FabF)	14		CAETHG_2045
	3-oxoacyl-[acyl-carrier protein] reductase (FabG)	14		CAETHG_2046
				CAETHG_1392
	(3R)-hydroxymyristoyl-(acyl-carrier-protein) dehydratase (FabZ)	14		CAETHG_2043
	enoyl-[acyl-carrier protein] reductase II (FabK)	13	Tr. primitia	CAETHG_2732
	3-oxoacyl-(acyl-carrier-protein) synthase 3 (FabH)	14		CAETHG_2050
Leucine biosynthesis	2-isopropylmalate synthase (LeuA)	14		CAETHG_2999
Lysine biosynthesis	Homocitrate synthase (LYS20)	14		CAETHG_2575
Central pyruvate metabolism	Pyruvate:ferredoxin oxidoreductase (PFOR)	12	Ca. hydrogenoformans, T. phaeum	CAETHG_0928
	Pyruvate, phosphate dikinase (PPDK)	14		CAETHG_2055
	Pyruvate kinase (Pk)	14		CAETHG_2441
	Pyruvate carboxylase (PC)	14		CAETHG_1594
Incomplete TCA cycle	Citrate synthase (CS)	7	(M. thermoacetica, C. ljungdahlii, Tr. primitia, E. limosum, A. woodii, C. autoethanogenum, Ac. arabaticum)	CAETHG_3751
	Aconitase (Aco)	12	Ca. hydrogenoformans, T. phaeum	CAETHG_1051
	Isocitrate dehydrogenase (Idh)	12	Tr. primitia, T. kivui	CAETHG_2753
	Malate dehydrogenase (Mdh)	14		CAETHG_1702
	Fumarase (FH)	14		CAETHG_1902
	Fumarate reductase (FR)	8	C. difficile, Ca. hydrogenoformans,	CAETHG_0344
			M. thermoacetica,
			Tr. primitia
			E. limosum, T. kivui
	2-oxoglutarate synthase (KGOR)	12	C. ljungdahlii, C. autoethanogenum	-
	Succinyl-CoA synthetase (A-SCS)	3	(C. autoethanogenum, Ca. hydrogenoformans, M. thermoacetica)	-
Glycolysis/Gluconeogenesis	Enolase (Eno)	14		CAETHG_1756
	2,3-bisphosphoglycerate-	14		CAETHG_1757
	independent phosphoglycerate
	mutase(iPGAM))
	Phosphoglycerate kinase (PKG)	14		CAETHG_1759
	Glyceraldehyde-3-phosphate dehydrogenase (GAPDH)	14		CAETHG_1760
	Fructose bisphosphate aldolase (FBPA)	14		CAETHG_2382
	Triosephosphate isomerase (Tim)	14		CAETHG_1758
	6-phosphofructokinase (PFK6)	14		CAETHG_0648
	glucose-6-phosphate isomerase (GPI)	14		CAETHG_1568
pentose phosphate pathway	transketolase (TKT)	14		CAETHG_0652
	ribulose-phosphate 3-epimerase (RPE)	14		CAETHG_3346
	Transaldolase (TALDO)	13	Tr. primitia,	CAETHG_1810
	sugar-phosphate isomerase, RpiB/LacA/LacB family (RPI)	14		CAETHG_2336
	ribose-phosphate pyrophosphokinase (RPRS)	14		CAETHG_2006
Lactate fermentation pathway	Lactate dehydrogenase (Ldh)	9	Ca. hydrogenoformans, Tr. primitia, A. woodii, T. phaeum, C. aceticum	CAETHG_1147
Shikimate biosynthetic pathway	phospho-2-dehydro-3-deoxyheptonate aldolase (AroF)	14		CAETHG_0910
	3-dehydroquinate synthase (AroB)	14		CAETHG_0908
	3-dehydroquinate dehydratase (AroD)	13	Tr.primitia	CAETHG_0871
	shikimate 5-dehydrogenase (AroE)	14		CAETHG_0870
	Shikimate kinase (AroK)	14		CAETHG_0903
	3-phosphoshikimate 1-carboxyvinyltransferase (AroA)	14		CAETHG_0907
	chorismate synthase (AroC)	14		CAETHG_0906
Valine and leucine biosynthesis	Acetolactate synthase (ALS)	14		CAETHG_1740
	Ketol-acid reductoisomerase (IlvC)	14		CAETHG_0122
	Dihydroxy-acid dehydratase (IlvD)	14		CAETHG_0123
Folate biosynthesis	para-aminobenzoate synthase (PabA, PabB)	14		CAETHG_1509
	4-amino-4-deoxychorismate lyase (PabC)	14		CAETHG_1508
	dihydropteroate synthase (DHPS)	13	Tr. primitia	CAETHG_2729
	folylpolyglutamate synthase (folC)	14		CAETHG_1365
	dihydrofolate reductase	2	(C. ljungdahlii, C. autoethanogenum)	CAETHG_0509
	GTP cyclohydrolase 1(FolE)	13	Tr. primitia	CAETHG_2730
	Alkaline phosphatase (AP)	3	(Tr. primitia, A. woodii, T. kivui)	-
	2-amino-4-hydroxy-6-hydroxymethyldihydropteridine pyrophosphokinase (FolK)	13	Tr. primitia	CAETHG_2732
Molybdopterin corfactor synthesis	GTP cyclohydrolase subunit (MoaA, MoaC)	14		CAETHG_1238
	molybdopterin synthase subunit (MoaD)	4	(T. phaeum, E. limosum, M. thermoacetioca, Ac. arabaticum)	-
	molybdopterin adenylyltransferase (MogA)	14		CAETHG_0574
	molybdopterin molybdochelatase (MoeA)	14		CAETHG_2791
	molybdenum cofactor guanylyltransferase (MoeB)	14		CAETHG_0227
ATPase	F1FO ATPase (AtpIBEFHAGDC)	13	E. limosum	CAETHG_2343
				CAETHG_2344
				CAETHG_2345
				CAETHG_2346
				CAETHG_2347
				CAETHG_2348
				CAETHG_2349
				CAETHG_2350
