# Supplementary material for: Analysis of the Core Genome and Pan-Genome of Autotrophic Acetogenic Bacteria
Source: Front Microbiol. 2016 Sep 28;7:1531. doi: 10.3389/fmicb.2016.01531 (PMC5039349; doi:10.3389/fmicb.2016.01531)
Supplement: Supplementary file 6 [file Table_6.XLSX]

## Sheet: Table S6
Supplementary Table S6. Pan-genome analysis of the 14 acetogenic bacteria
Cluster #	Conserv.	Accession #	Strain	gi #	Locus_Tag_# (old)	Locus_Tag #	Function	UniProtKB
608	14	AM180355	Clostridium difficile 630	115249004	CD630_00010	CD0001	Chromosomal replication initiator protein	Q18C85_PEPD6
168	14	AM180355	Clostridium difficile 630	328887503	CD630_00020	CD0002	DNA polymerase III subunit beta	Q18C88_PEPD6
603	14	AM180355	Clostridium difficile 630	115249007	CD630_00040	CD0004	DNA replication and repair protein RecF	RECF_PEPD6
891	14	AM180355	Clostridium difficile 630	115249008	CD630_00050	CD0005	DNA gyrase subunit B	Q18C89_PEPD6
925	14	AM180355	Clostridium difficile 630	115249009	CD630_00060	CD0006	DNA gyrase subunit A	Q18C90_PEPD6
401	14	AM180355	Clostridium difficile 630	115249012	CD630_00090	CD0009	Anti-anti-sigma factor	Q18C94_PEPD6
25	14	AM180355	Clostridium difficile 630	115249014	CD630_00110	CD0011	RNA polymerase sigma-B factor (Sigma-37)	Q18C92_PEPD6
42	14	AM180355	Clostridium difficile 630	115249016	CD630_00130	CD0013	putative mechanosensitive ion channel protein	Q18C98_PEPD6
792	14	AM180355	Clostridium difficile 630	115249017	CD630_00140	CD0014	Seryl-tRNA synthetase 1	Q18C97_PEPD6
163	14	AM180355	Clostridium difficile 630	115249019	CD630_00160	CD0016	DNA polymerase III subunits gamma and tau	Q18C99_PEPD6
217	14	AM180355	Clostridium difficile 630	115249021	CD630_00180	CD0018	DNA repair and recombination protein	RECR_PEPD6
265	14	AM180355	Clostridium difficile 630	115249024	CD630_00210	CD0021	Pyruvate carboxylase	Q18CA4_PEPD6
344	14	AM180355	Clostridium difficile 630	115249029	CD630_00260	CD0026	class III stress response-related ATPase, AAA+ superfamily	Q18CA9_PEPD6
907	14	AM180355	Clostridium difficile 630	115249030	CD630_00270	CD0027	DNA repair protein	Q18CB3_PEPD6
56	14	AM180355	Clostridium difficile 630	115249037	CD630_00340	CD0034	putative xylose transporter, sodium:galactoside symporter family	Q18CB8_PEPD6
120	14	AM180355	Clostridium difficile 630	115249042	CD630_00390	CD0039	Acetoin dehydrogenase E3 component (dihydrolipoamide dehydrogenase)	Q18CC1_PEPD6
53	14	AM180355	Clostridium difficile 630	115249043	CD630_00400	CD0040	Transcription antiterminator, PTS operon regulator	Q18CC4_PEPD6
642	14	AM180355	Clostridium difficile 630	115249052	CD630_00490	CD0049	Prolyl-tRNA synthetase	SYP1_PEPD6
642	14	AM180355	Clostridium difficile 630	115249053	CD630_00500	CD0050	Prolyl-tRNA synthetase	SYP2_PEPD6
102	14	AM180355	Clostridium difficile 630	115249054	CD630_00510	CD0051	Glutamyl-tRNA synthetase	SYE_PEPD6
43	14	AM180355	Clostridium difficile 630	328887507	CD630_00520	CD0052	Cysteinyl-tRNA synthetase (Cysteine--tRNA ligase) (CysRS)	SYC_PEPD6
592	14	AM180355	Clostridium difficile 630	115249058	CD630_00550	CD0055	putative tRNA/rRNA methyltransferase, TrmH family, group3	Q18CE0_PEPD6
585	14	AM180355	Clostridium difficile 630	115249061	CD630_00580	CD0058	Elongation factor EFTu/EF1A
453	14	AM180355	Clostridium difficile 630	115249064	CD630_00600	CD0060	transcription antitermination protein	Q18CE6_PEPD6
803	14	AM180355	Clostridium difficile 630	115249065	CD630_00610	CD0061	50S ribosomal protein L11	RL11_PEPD6
744	14	AM180355	Clostridium difficile 630	115249066	CD630_00620	CD0062	50S ribosomal protein L1	RL1_PEPD6
779	14	AM180355	Clostridium difficile 630	115249067	CD630_00630	CD0063	50S ribosomal protein L10	RL10_PEPD6
422	14	AM180355	Clostridium difficile 630	115249068	CD630_00640	CD0064	50S ribosomal protein L7/L12	RL7_PEPD6
874	14	AM180355	Clostridium difficile 630	115249070	CD630_00660	CD0066	DNA-directed RNA polymerase subunit beta	RPOB_PEPD6
430	14	AM180355	Clostridium difficile 630	115249071	CD630_00670	CD0067	DNA-directed RNA polymerase subunit beta'	RPOC_PEPD6
974	14	AM180355	Clostridium difficile 630	328887508	CD630_00680	CD0068	30S ribosomal protein S12	RS12_PEPD6
553	14	AM180355	Clostridium difficile 630	115249073	CD630_00690	CD0069	30S ribosomal protein S7	RS7_PEPD6
568	14	AM180355	Clostridium difficile 630	115249074	CD630_00700	CD0070	Elongation factor G (EF-G)	EFG_PEPD6
585	14	AM180355	Clostridium difficile 630	115249075	CD630_00710	CD0071	Elongation factor EFTu/EF1A (EF-Tu)
973	14	AM180355	Clostridium difficile 630	115249076	CD630_00720	CD0072	30S ribosomal protein S10	RS10_PEPD6
55	14	AM180355	Clostridium difficile 630	115249077	CD630_00730	CD0073	50S ribosomal protein L3	RL3_PEPD6
955	14	AM180355	Clostridium difficile 630	328887509	CD630_00740	CD0074	50S ribosomal protein L4	Q18CF9_PEPD6
331	14	AM180355	Clostridium difficile 630	115249079	CD630_00750	CD0075	50S ribosomal protein L23	RL23_PEPD6
472	14	AM180355	Clostridium difficile 630	115249080	CD630_00760	CD0076	50S ribosomal protein L2	RL2_PEPD6
383	14	AM180355	Clostridium difficile 630	115249082	CD630_00780	CD0078	50S ribosomal protein L22	RL22_PEPD6
746	14	AM180355	Clostridium difficile 630	115249083	CD630_00790	CD0079	30S ribosomal protein S3	RS3_PEPD6
311	14	AM180355	Clostridium difficile 630	115249084	CD630_00800	CD0080	50S ribosomal protein L16	RL16_PEPD6
517	14	AM180355	Clostridium difficile 630	115249085	CD630_00801	CD0080A	50S ribosomal protein L29	RL29_PEPD6
593	14	AM180355	Clostridium difficile 630	115249086	CD630_00810	CD0081	30S ribosomal protein S17	RS17_PEPD6
861	14	AM180355	Clostridium difficile 630	115249087	CD630_00820	CD0082	50S ribosomal protein L14	RL14_PEPD6
944	14	AM180355	Clostridium difficile 630	328887510	CD630_00830	CD0083	50S ribosomal protein L24	RL24_PEPD6
866	14	AM180355	Clostridium difficile 630	115249090	CD630_00841	CD0084A	30S ribosomal protein S14 type Z	RS14Z_PEPD6
535	14	AM180355	Clostridium difficile 630	115249091	CD630_00850	CD0085	30S ribosomal protein S8	RS8_PEPD6
294	14	AM180355	Clostridium difficile 630	115249092	CD630_00860	CD0086	50S ribosomal protein L6	RL6_PEPD6
190	14	AM180355	Clostridium difficile 630	115249093	CD630_00870	CD0087	50S ribosomal protein L18	RL18_PEPD6
142	14	AM180355	Clostridium difficile 630	115249094	CD630_00880	CD0088	30S ribosomal protein S5	RS5_PEPD6
372	14	AM180355	Clostridium difficile 630	115249096	CD630_00890	CD0089	50S ribosomal protein L15	RL15_PEPD6
905	14	AM180355	Clostridium difficile 630	115249097	CD630_00900	CD0090	Preprotein translocase SecY subunit	Q18CH6_PEPD6
669	14	AM180355	Clostridium difficile 630	115249098	CD630_00910	CD0091	Adenylate kinase	KAD_PEPD6
477	14	AM180355	Clostridium difficile 630	115249099	CD630_00920	CD0092	Methionine aminopeptidase Map1 (MAP) (Peptidase M)	Q18CI4_PEPD6
355	14	AM180355	Clostridium difficile 630	115249101	CD630_00940	CD0094	Translation initiation factor IF-1	IF1_PEPD6
582	14	AM180355	Clostridium difficile 630	115249103	CD630_00950	CD0095	30S ribosomal protein S13	RS13_PEPD6
941	14	AM180355	Clostridium difficile 630	115249105	CD630_00970	CD0097	30S ribosomal protein S4	RS4_PEPD6
164	14	AM180355	Clostridium difficile 630	115249106	CD630_00980	CD0098	DNA-directed RNA polymerase subunit alpha	RPOA_PEPD6
135	14	AM180355	Clostridium difficile 630	115249107	CD630_00990	CD0099	50S ribosomal protein L17	RL17_PEPD6
47	14	AM180355	Clostridium difficile 630	115249108	CD630_01000	CD0100	ABC-type transport system, cobalt-specific ATP-binding protein	ECFA1_PEPD6
47	14	AM180355	Clostridium difficile 630	115249109	CD630_01010	CD0101	ABC-type transport system, cobalt-specific ATP-binding protein	ECFA2_PEPD6
182	14	AM180355	Clostridium difficile 630	115249110	CD630_01020	CD0102	ABC-type transport system, cobalt-specific permease	Q18CJ3_PEPD6
912	14	AM180355	Clostridium difficile 630	115249111	CD630_01030	CD0103	transfer RNA pseudouridine synthase A 1	Q18CJ2_PEPD6
940	14	AM180355	Clostridium difficile 630	115249112	CD630_01040	CD0104	50S ribosomal protein L13	RL13_PEPD6
935	14	AM180355	Clostridium difficile 630	115249113	CD630_01050	CD0105	30S ribosomal protein S9	RS9_PEPD6
571	14	AM180355	Clostridium difficile 630	115249115	CD630_01070	CD0107	Aspartate aminotransferase	Q18CJ7_PEPD6
378	14	AM180355	Clostridium difficile 630	115249117	CD630_01090	CD0109	Anaerobic ribonucleoside-triphosphate reductase-activating protein	Q18CJ8_PEPD6
754	14	AM180355	Clostridium difficile 630	115249129	CD630_01200	CD0120	Glucosamine--fructose-6-phosphate aminotransferase [isomerizing]	Q18CK9_PEPD6
952	14	AM180355	Clostridium difficile 630	115249132	CD630_01230	CD0123	UDP-N-acetylglucosamine 1-carboxyvinyltransferase	Q18CL1_PEPD6
672	14	AM180355	Clostridium difficile 630	115249134	CD630_01250	CD0125	putative cell wall endopeptidase	Q18CL5_PEPD6
967	14	AM180355	Clostridium difficile 630	115249137	CD630_01280	CD0128	(3R)-hydroxymyristoyl-[acyl-carrier-protein] dehydratase	FABZ_PEPD6
543	14	AM180355	Clostridium difficile 630	115249139	CD630_01300	CD0130	S-adenosylmethionine synthetase	METK_PEPD6
94	14	AM180355	Clostridium difficile 630	115249142	CD630_01330	CD0133	putative phosphoribosyl transferase	Q18CM4_PEPD6
346	14	AM180355	Clostridium difficile 630	115249149	CD630_01400	CD0140	putative peptidase	Q18CN3_PEPD6
128	14	AM180355	Clostridium difficile 630	115249152	CD630_01430	CD0143	Protein translocase subunit SecA1	SECA1_PEPD6
945	14	AM180355	Clostridium difficile 630	115249153	CD630_01440	CD0144	Peptide chain release factor 2 (RF-2)	Q18CN5_PEPD6
390	14	AM180355	Clostridium difficile 630	115249155	CD630_01460	CD0146	putative hydrolase	Q18CN9_PEPD6
684	14	AM180355	Clostridium difficile 630	115249158	CD630_01490	CD0149	putative P-loop ATPases	Q18CN6_PEPD6
30	14	AM180355	Clostridium difficile 630	115249159	CD630_01500	CD0150	putative peptidase, M22 family	Q18CP2_PEPD6
698	14	AM180355	Clostridium difficile 630	115249161	CD630_01520	CD0152	putative O-sialoglycoprotein endopeptidase	TSAD_PEPD6
378	14	AM180355	Clostridium difficile 630	115249164	CD630_01550	CD0155	putative 4-hydroxyphenylacetate decarboxylase,activating subunit HpdA; putative glycyl-radical activating family protein	HPDA_PEPD6
199	14	AM180355	Clostridium difficile 630	115249167	CD630_01600	CD0160	Two-component response regulator	Q18CQ0_PEPD6
399	14	AM180355	Clostridium difficile 630	115249179	CD630_01700	CD0170	ABC-type transport system, ATP-binding protein	Q18CQ9_PEPD6
756	14	AM180355	Clostridium difficile 630	115249180	CD630_01710	CD0171	Transcriptional regulator, Redox-sensing repressor Rex	REX_PEPD6
840	14	AM180355	Clostridium difficile 630	115249181	CD630_01720	CD0172	conserved hypothetical protein	Q18CR4_PEPD6
305	14	AM180355	Clostridium difficile 630	115249182	CD630_01721	CD0172A	Ferredoxin (4Fe-4S cluster-containing protein) (fdx-like)	Q18CR3_PEPD6
460	14	AM180355	Clostridium difficile 630	115249185	CD630_01750	CD0175	putative oxidoreductase, Fe-S subunit	Q18CR7_PEPD6
672	14	AM180355	Clostridium difficile 630	115249193	CD630_01830	CD0183	putative cell wall hydrolase	Q18CS3_PEPD6
637	14	AM180355	Clostridium difficile 630	115249194	CD630_01840	CD0184	Aspartate carbamoyltransferase (Aspartate transcarbamylase) (ATCase)	PYRB_PEPD6
635	14	AM180355	Clostridium difficile 630	115249195	CD630_01850	CD0185	Dihydroorotate dehydrogenase electron transfer subunit	Q18CS7_PEPD6
851	14	AM180355	Clostridium difficile 630	115249196	CD630_01860	CD0186	Dihydroorotate dehydrogenase catalytic subunit	PYRDB_PEPD6
587	14	AM180355	Clostridium difficile 630	115249197	CD630_01870	CD0187	Orotate phosphoribosyltransferase (OPRT) (OPRTase)	PYRE_PEPD6
61	14	AM180355	Clostridium difficile 630	115249199	CD630_01890	CD0189	Transcriptional regulator, LysR family	Q18CS9_PEPD6
27	14	AM180355	Clostridium difficile 630	115249203	CD630_01930	CD0193	10 kDa chaperonin (Protein Cpn10) (GroES protein)	CH10_PEPD6
838	14	AM180355	Clostridium difficile 630	115249204	CD630_01940	CD0194	60 kDa chaperonin (Protein Cpn60) (GroEL protein)	CH60_PEPD6
733	14	AM180355	Clostridium difficile 630	115249205	CD630_01950	CD0195	putative NCAIR-mutase (PurE)-related protein	Q18CT4_PEPD6
914	14	AM180355	Clostridium difficile 630	115249206	CD630_01980	CD0198	Glutamine amidotransferase	GUAA_PEPD6
338	14	AM180355	Clostridium difficile 630	115249212	CD630_02040	CD0204	putative signaling protein	Q18CU3_PEPD6
607	14	AM180355	Clostridium difficile 630	115249225	CD630_02170	CD0217	putative nitroreductase	Q18CV7_PEPD6
259	14	AM180355	Clostridium difficile 630	115249226	CD630_02180	CD0218	Phosphoribosylaminoimidazole carboxylase catalytic subunit	Q18CV6_PEPD6
13	14	AM180355	Clostridium difficile 630	115249227	CD630_02190	CD0219	Phosphoribosylaminoimidazole-succinocarboxamide synthase	Q18CV5_PEPD6
931	14	AM180355	Clostridium difficile 630	115249228	CD630_02200	CD0220	Amidophosphoribosyltransferase	Q18CV9_PEPD6
145	14	AM180355	Clostridium difficile 630	115249229	CD630_02210	CD0221	Phosphoribosylformylglycinamidine cyclo-ligase	Q18CW2_PEPD6
3	14	AM180355	Clostridium difficile 630	115249230	CD630_02220	CD0222	Phosphoribosylglycinamide formyltransferase	Q18CW1_PEPD6
247	14	AM180355	Clostridium difficile 630	115249231	CD630_02230	CD0223	Bifunctional purine biosynthesis protein purH [Includes: Phosphoribosylaminoimidazolecarboxamide formyltransferase ; IMP cyclohydrolase]	PUR9_PEPD6
898	14	AM180355	Clostridium difficile 630	115249232	CD630_02240	CD0224	Phosphoribosylamine--glycine ligase	Q18CW4_PEPD6
1449	14	AM180355	Clostridium difficile 630	115249233	CD630_02250	CD0225	Phosphoribosylformylglycinamidine synthase	Q18CW3_PEPD6
542	14	AM180355	Clostridium difficile 630	115249251	CD630_02430	CD0243	conserved hypothetical protein	Q18CY1_PEPD6
52	14	AM180355	Clostridium difficile 630	115249259	CD630_02510	CD0251	ATP synthase subunit beta FliI	Q18CY8_PEPD6
25	14	AM180355	Clostridium difficile 630	115249275	CD630_02660	CD0266	RNA polymerase sigma-28factor for flagellar operon	Q18D09_PEPD6
765	14	AM180355	Clostridium difficile 630	115249283	CD630_02740	CD0274	putative iron-containing alcohol dehydrogenase	Q18D18_PEPD6
158	14	AM180355	Clostridium difficile 630	115249291	CD630_02820	CD0282	putative PHP hydrolase	Q18D19_PEPD6
53	14	AM180355	Clostridium difficile 630	115249292	CD630_02830	CD0283	Transcription antiterminator, PTS operon regulator	Q18D25_PEPD6
346	14	AM180355	Clostridium difficile 630	115249300	CD630_02910	CD0291	putative peptidase, M20A family	Q18D33_PEPD6
8	14	AM180355	Clostridium difficile 630	115249301	CD630_02920	CD0292	Transcriptional regulator, HTH-type	Q18D32_PEPD6
213	14	AM180355	Clostridium difficile 630	328887520	CD630_02930	CD0293	ABC-type transport system,bacitracin/multidrug-family ATP-binding protein	Q18D31_PEPD6
609	14	AM180355	Clostridium difficile 630	115249308	CD630_02990	CD0299	Ribokinase, pfkB family	Q18D39_PEPD6
399	14	AM180355	Clostridium difficile 630	115249310	CD630_03010	CD0301	ABC-type transport system, ribose-specific ATP-binding protein	Q18D42_PEPD6
100	14	AM180355	Clostridium difficile 630	115249311	CD630_03020	CD0302	ABC-type transport system, ribose-specific permease	Q18D41_PEPD6
346	14	AM180355	Clostridium difficile 630	115249312	CD630_03030	CD0303	Acetylornithine deacetylase ArgE	Q18D47_PEPD6
685	14	AM180355	Clostridium difficile 630	115249321	CD630_03120	CD0312	Transcriptional regulator, ArsR family	Q18D53_PEPD6
131	14	AM180355	Clostridium difficile 630	115249329	CD630_03200	CD0320	Two-component response regulator	Q18D60_PEPD6
141	14	AM180355	Clostridium difficile 630	115249333	CD630_03240	CD0324	Cobalamin biosynthesis protein	Q18D63_PEPD6
86	14	AM180355	Clostridium difficile 630	115249335	CD630_03260	CD0326	ABC-type transport system, cobalt-specific permease	Q18D68_PEPD6
47	14	AM180355	Clostridium difficile 630	115249336	CD630_03270	CD0327	ABC-type transport system, cobalt-specific ATP-binding protein	Q18D67_PEPD6
201	14	AM180355	Clostridium difficile 630	115249337	CD630_03280	CD0328	DNA helicase, UvrD/REP type	Q18D66_PEPD6
462	14	AM180355	Clostridium difficile 630	115249343	CD630_03340	CD0334	Aldehyde-alcohol dehydrogenase	Q18D77_PEPD6
239	14	AM180355	Clostridium difficile 630	115249345	CD630_03360	CD0336	ABC-type transport system, ATP-binding protein	Q18D75_PEPD6
984	14	AM180355	Clostridium difficile 630	115249347	CD630_03380	CD0338	Two-component sensor histidine kinase	Q18D79_PEPD6
8	14	AM180355	Clostridium difficile 630	115249359	CD630_03520	CD0352	Transcriptional regulator, RmlC-type	Q18D88_PEPD6
239	14	AM180355	Clostridium difficile 630	115249371	CD630_03640	CD0364	ABC-type transport system, ATP-binding protein Tn916-like, CTn1-Orf9	Q18DA1_PEPD6
213	14	AM180355	Clostridium difficile 630	115249373	CD630_03660	CD0366	ABC-type transport system, multidrug-family ATP-binding protein Tn916-like, CTn1-Orf11	Q18DA4_PEPD6
131	14	AM180355	Clostridium difficile 630	115249375	CD630_03680	CD0368	Two-component response regulator,Tn916-like,CTn1-Orf13	Q18DA9_PEPD6
8	14	AM180355	Clostridium difficile 630	115249377	CD630_03700	CD0370	Transcriptional regulator, HTH-type Tn916-like,CTn1-Orf15	Q18DA7_PEPD6
53	14	AM180355	Clostridium difficile 630	328887533	CD630_04020	CD0402	Transcriptional regulator, sigma-54-dependent	Q188I7_PEPD6
896	14	AM180355	Clostridium difficile 630	115249409	CD630_04030	CD0403	Fructose-1,6-bisphosphate aldolase	Q188J1_PEPD6
298	14	AM180355	Clostridium difficile 630	328887534	CD630_04060	CD0406	putative tRNA (Uracil-5-)-methyltransferase	Q188J6_PEPD6
8	14	AM180355	Clostridium difficile 630	115249435	CD630_04270	CD0427	Transcriptional regulator, HTH-type Tn1549-like,CTn2-Orf22	Q188L5_PEPD6
338	14	AM180355	Clostridium difficile 630	328887537	CD630_04280	CD0428	Transcriptional regulator, AraC family Tn1549-like, CTn2-Orf23	Q188L4_PEPD6
399	14	AM180355	Clostridium difficile 630	115249439	CD630_04310	CD0431	ABC-type transport system, cobalt-specific ATP-binding protein Tn1549-like, CTn2-Orf26	Q188L7_PEPD6
53	14	AM180355	Clostridium difficile 630	115249452	CD630_04410	CD0441	Transcriptional regulator, sigma-54-dependent	Q188N1_PEPD6
1233	14	AM180355	Clostridium difficile 630	115249455	CD630_04440	CD0444	2-amino-4-ketopentanoate thiolase beta subunit	Q188N9_PEPD6
775	14	AM180355	Clostridium difficile 630	115249463	CD630_04520	CD0452	putative hydrolase, NUDIX family	Q188P1_PEPD6
6	14	AM180355	Clostridium difficile 630	115249476	CD630_04630	CD0463	Transcriptional regulator, TetR family	Q188Q9_PEPD6
514	14	AM180355	Clostridium difficile 630	115249486	CD630_04730	CD0473	Transcriptional regulator, MarR family	Q188R6_PEPD6
213	14	AM180355	Clostridium difficile 630	115249492	CD630_04780	CD0478	ABC-type transport system,lantibiotic/multidrug-family ATP-binding protein	Q188S0_PEPD6
338	14	AM180355	Clostridium difficile 630	115249496	CD630_04820	CD0482	Two-component sensor histidine kinase	Q188S3_PEPD6
239	14	AM180355	Clostridium difficile 630	115249498	CD630_04840	CD0484	ABC-type transport system, ATP-binding protein	Q188S6_PEPD6
13	14	AM180355	Clostridium difficile 630	115249503	CD630_04890	CD0489	putative phosphoribosylaminoimidazole-succinocarboxamide synthetase	Q188T0_PEPD6
959	14	AM180355	Clostridium difficile 630	115249504	CD630_04900	CD0490	putative sugar-phosphate dehydrogenase	Q188T6_PEPD6
1266	14	AM180355	Clostridium difficile 630	115249532	CD630_05140	CD0514	putative hemagglutinin/adhesin	Q188W0_PEPD6
814	14	AM180355	Clostridium difficile 630	328887546	CD630_05150	CD0515	D-alanyl-D-alanine carboxypeptidase, S11 peptidase family	Q188W3_PEPD6
53	14	AM180355	Clostridium difficile 630	115249534	CD630_05160	CD0516	Transcription antiterminator	Q188W2_PEPD6
338	14	AM180355	Clostridium difficile 630	115249549	CD630_05330	CD0533	Chemotaxis protein CheY	Q188X9_PEPD6
338	14	AM180355	Clostridium difficile 630	115249553	CD630_05370	CD0537	putative CheY-like chemosensory protein	Q188Y2_PEPD6
338	14	AM180355	Clostridium difficile 630	115249554	CD630_05380	CD0538	putative methyl-accepting chemotaxis receptor,MCP family	Q188Y1_PEPD6
338	14	AM180355	Clostridium difficile 630	115249555	CD630_05390	CD0539	Chemotaxis protein CheA	Q188Y5_PEPD6
37	14	AM180355	Clostridium difficile 630	115249569	CD630_05530	CD0553	putative RNA methyltransferase	Q189A0_PEPD6
10	14	AM180355	Clostridium difficile 630	115249570	CD630_05540	CD0554	Signal peptidase type I	Q188Z9_PEPD6
10	14	AM180355	Clostridium difficile 630	115249571	CD630_05550	CD0555	Signal peptidase type I	Q188Z8_PEPD6
541	14	AM180355	Clostridium difficile 630	115249576	CD630_05600	CD0560	Endonuclease IV	END4_PEPD6
510	14	AM180355	Clostridium difficile 630	115249581	CD630_05650	CD0565	Endonuclease III	Q189B2_PEPD6
920	14	AM180355	Clostridium difficile 630	115249589	CD630_05740	CD0574	Threonyl-tRNA synthetase	SYT_PEPD6
984	14	AM180355	Clostridium difficile 630	115249591	CD630_05760	CD0576	putative ATP-binding domain protein	Q189B9_PEPD6
6	14	AM180355	Clostridium difficile 630	115249594	CD630_05790	CD0579	Transcriptional regulator, TetR family	Q189C5_PEPD6
462	14	AM180355	Clostridium difficile 630	115249595	CD630_05800	CD0580	Glyceraldehyde-3-phosphate dehydrogenase (NADP(+)) (GADPH)	Q189C4_PEPD6
6	14	AM180355	Clostridium difficile 630	328887552	CD630_05810	CD0581	Transcriptional regulator, TetR family	Q189C3_PEPD6
338	14	AM180355	Clostridium difficile 630	115249598	CD630_05830	CD0583	putative diguanylate kinase signaling protein	Q189C7_PEPD6
338	14	AM180355	Clostridium difficile 630	115249599	CD630_05840	CD0584	putative diguanylate kinase signaling protein	Q189C6_PEPD6
199	14	AM180355	Clostridium difficile 630	115249626	CD630_06110	CD0611	Two-component response regulator	Q189F7_PEPD6
239	14	AM180355	Clostridium difficile 630	328887560	CD630_06130	CD0613	ABC-type transport system, ATP-binding protein	Q189F5_PEPD6
305	14	AM180355	Clostridium difficile 630	115249642	CD630_06271	CD0627A	putative ferredoxin	Q189H0_PEPD6
301	14	AM180355	Clostridium difficile 630	115249645	CD630_06300	CD0630	putative drug/sodium antiporter, MATE family	Q189H5_PEPD6
8	14	AM180355	Clostridium difficile 630	115249657	CD630_06420	CD0642	Transcriptional regulator, HTH-type	Q189I2_PEPD6
338	14	AM180355	Clostridium difficile 630	115249659	CD630_06440	CD0644	Two-component sensor histidine kinase	Q189I7_PEPD6
213	14	AM180355	Clostridium difficile 630	115249660	CD630_06450	CD0645	ABC-type transport system,lantibiotic/multidrug-family ATP-binding protein	Q189J0_PEPD6
213	14	AM180355	Clostridium difficile 630	115249668	CD630_06530	CD0653	ABC-type transport system, multidrug-family ATP-binding protein	Q189J8_PEPD6
213	14	AM180355	Clostridium difficile 630	328887568	CD630_06670	CD0667	ABC-type transport system,lantibiotic/multidrug-family ATP-binding protein	Q189K8_PEPD6
131	14	AM180355	Clostridium difficile 630	115249684	CD630_06680	CD0668	Two-component response regulator	Q189L4_PEPD6
542	14	AM180355	Clostridium difficile 630	115249689	CD630_06730	CD0673	putative methyltransferase	Q189L5_PEPD6
78	14	AM180355	Clostridium difficile 630	115249693	CD630_06770	CD0677	putative RNA polymerase sigma factor	Q189L9_PEPD6
56	14	AM180355	Clostridium difficile 630	115249697	CD630_06810	CD0681	Transporter, Major Facilitator Superfamily (MFS)	Q189M4_PEPD6
123	14	AM180355	Clostridium difficile 630	115249701	CD630_06850	CD0685	Translation initiation factor IF-3	Q189N1_PEPD6
6	14	AM180355	Clostridium difficile 630	115249710	CD630_06940	CD0694	Transcriptional regulator, TetR family	Q189N9_PEPD6
922	14	AM180355	Clostridium difficile 630	115249714	CD630_06980	CD0698	putative tRNA/rRNA methyltransferase, SpoU	Q189P1_PEPD6
468	14	AM180355	Clostridium difficile 630	328887570	CD630_06990	CD0699	Phenylalanyl-tRNA synthetase alpha chain (Phenylalanine--tRNA ligase alpha chain) (PheRS)	Q189P4_PEPD6
509	14	AM180355	Clostridium difficile 630	115249719	CD630_07030	CD0703	putative peptidase, U32 family	Q189P9_PEPD6
775	14	AM180355	Clostridium difficile 630	115249721	CD630_07050	CD0705	putative hydrolase, NUDIX family	Q189Q0_PEPD6
338	14	AM180355	Clostridium difficile 630	328887571	CD630_07070	CD0707	putative diguanylate kinase signaling protein	Q189Q1_PEPD6
273	14	AM180355	Clostridium difficile 630	115249725	CD630_07090	CD0709	DNA mismatch repair protein	MUTS2_PEPD6
235	14	AM180355	Clostridium difficile 630	115249727	CD630_07110	CD0711	Arginyl-tRNA synthetase (Arginine--tRNA ligase) (ArgRS)	SYR_PEPD6
150	14	AM180355	Clostridium difficile 630	115249733	CD630_07160	CD0716	Bifunctional carbon monoxide dehydrogenase/acetyl-CoA synthase (CODH)	Q189R4_PEPD6
185	14	AM180355	Clostridium difficile 630	115249734	CD630_07170	CD0717	Bifunctional carbon monoxide dehydrogenase/acetyl-CoA synthase, accessory protein	Q189R3_PEPD6
209	14	AM180355	Clostridium difficile 630	115249735	CD630_07180	CD0718	Formate--tetrahydrofolate ligase (Formyltetrahydrofolate synthetase) (FHS) (FTHFS)	FTHS_PEPD6
602	14	AM180355	Clostridium difficile 630	328887573	CD630_07200	CD0720	Bifunctional protein folD [Includes: Methylenetetrahydrofolate dehydrogenase ; Methenyltetrahydrofolate cyclohydrolase]	FOLD_PEPD6
120	14	AM180355	Clostridium difficile 630	115249740	CD630_07230	CD0723	Bifunctional carbon monoxide dehydrogenase/acetyl-CoA synthase, dihydrolipoyl dehydrogenase subunit	Q189R5_PEPD6
38	14	AM180355	Clostridium difficile 630	115249741	CD630_07240	CD0724	Bifunctional carbon monoxide dehydrogenase/acetyl-CoA synthase,nickel-inserting subunit	Q189S2_PEPD6
720	14	AM180355	Clostridium difficile 630	115249742	CD630_07250	CD0725	Bifunctional carbon monoxide dehydrogenase/acetyl-CoA synthase, subunit delta	Q189S1_PEPD6
534	14	AM180355	Clostridium difficile 630	115249743	CD630_07260	CD0726	Bifunctional carbon monoxide dehydrogenase/acetyl-CoA synthase, delta subunit	Q189S0_PEPD6
90	14	AM180355	Clostridium difficile 630	115249744	CD630_07270	CD0727	Bifunctional carbon monoxide dehydrogenase/acetyl-CoA synthase, methyltransferase subunit	Q189S6_PEPD6
225	14	AM180355	Clostridium difficile 630	115249745	CD630_07280	CD0728	Bifunctional carbon monoxide dehydrogenase/acetyl-CoA synthase, subunit alpha/beta	Q189S5_PEPD6
287	14	AM180355	Clostridium difficile 630	115249747	CD630_07300	CD0730	putative iron-sulfur protein	Q189S3_PEPD6
788	14	AM180355	Clostridium difficile 630	115249754	CD630_07370	CD0737	Histidinol-phosphatase (HolPase)	Q189T7_PEPD6
157	14	AM180355	Clostridium difficile 630	115249767	CD630_07500	CD0750	ABC-type transport system, aminoacid-family extracellular solute-binding protein	Q189U7_PEPD6
500	14	AM180355	Clostridium difficile 630	115249768	CD630_07510	CD0751	ABC-type transport system, aminoacid-family permease	Q189U6_PEPD6
83	14	AM180355	Clostridium difficile 630	115249769	CD630_07520	CD0752	ABC-type transport system, aminoacid-family ATP-binding protein	Q189V0_PEPD6
655	14	AM180355	Clostridium difficile 630	115249770	CD630_07530	CD0753	Cysteine desulfurase	Q189U9_PEPD6
607	14	AM180355	Clostridium difficile 630	115249773	CD630_07560	CD0756	putative nitroreductase	Q189V2_PEPD6
338	14	AM180355	Clostridium difficile 630	115249774	CD630_07570	CD0757	putative diguanylate kinase signaling protein	Q189V1_PEPD6
378	14	AM180355	Clostridium difficile 630	115249775	CD630_07580	CD0758	Pyruvate formate-lyase activating enzyme	Q189V6_PEPD6
530	14	AM180355	Clostridium difficile 630	115249778	CD630_07610	CD0761	putative ATP-dependent RNA helicase	Q189V7_PEPD6
401	14	AM180355	Clostridium difficile 630	115249787	CD630_07700	CD0770	Anti-sigma F factor antagonist	Q189W5_PEPD6
25	14	AM180355	Clostridium difficile 630	115249789	CD630_07720	CD0772	RNA polymerase sigma-F factor	Q189W8_PEPD6
327	14	AM180355	Clostridium difficile 630	115249798	CD630_07810	CD0781	putative penicillin-binding protein	Q189X7_PEPD6
285	14	AM180355	Clostridium difficile 630	115249812	CD630_07950	CD0795	conserved hypothetical protein, UPF0082 family	Y795_PEPD6
53	14	AM180355	Clostridium difficile 630	115249823	CD630_08060	CD0806	Transcriptional regulator, sigma-54-dependent	Q18A00_PEPD6
56	14	AM180355	Clostridium difficile 630	115249832	CD630_08150	CD0815	Transporter, Major Facilitator Superfamily (MFS)	Q18A12_PEPD6
131	14	AM180355	Clostridium difficile 630	115249837	CD630_08200	CD0820	Two-component response regulator	Q18A17_PEPD6
213	14	AM180355	Clostridium difficile 630	115249839	CD630_08220	CD0822	ABC-type transport system, multidrug-family ATP-binding protein	Q18A20_PEPD6
524	14	AM180355	Clostridium difficile 630	115249842	CD630_08250	CD0825	Rubrerythrin	Q18A24_PEPD6
280	14	AM180355	Clostridium difficile 630	115249843	CD630_08260	CD0826	putative ferric-uptake regulator	Q18A23_PEPD6
883	14	AM180355	Clostridium difficile 630	115249849	CD630_08320	CD0832	Trans-homoaconitate synthase	Q18A29_PEPD6
793	14	AM180355	Clostridium difficile 630	115249851	CD630_08340	CD0834	Isocitrate dehydrogenase NAD-dependent	Q18A33_PEPD6
514	14	AM180355	Clostridium difficile 630	115249852	CD630_08350	CD0835	Transcriptional regulator, MarR family	Q18A32_PEPD6
607	14	AM180355	Clostridium difficile 630	115249854	CD630_08370	CD0837	putative nitroreductase	Q18A30_PEPD6
581	14	AM180355	Clostridium difficile 630	115249860	CD630_08430	CD0843	putative glycosyl transferase, group 1	Q18A41_PEPD6
514	14	AM180355	Clostridium difficile 630	328887575	CD630_08520	CD0852	Transcriptional regulator, MarR family	Q18A50_PEPD6
399	14	AM180355	Clostridium difficile 630	115249873	CD630_08560	CD0856	ABC-type transport system, ATP-binding component	Q18A52_PEPD6
63	14	AM180355	Clostridium difficile 630	115249884	CD630_08700	CD0870	ABC-type transport system, molybdenum-specific permease	Q18A63_PEPD6
100	14	AM180355	Clostridium difficile 630	115249889	CD630_08750	CD0875	ABC-type transport system, sugar-family permease
100	14	AM180355	Clostridium difficile 630	115249892	CD630_08780	CD0878	ABC-type transport system, sugar-specific permease
547	14	AM180355	Clostridium difficile 630	115249896	CD630_08820	CD0882	Glucose-1-phosphate adenylyltransferase	GLGC_PEPD6
581	14	AM180355	Clostridium difficile 630	115249898	CD630_08840	CD0884	Glycogen synthase (Starch [bacterial glycogen] synthase)	GLGA_PEPD6
53	14	AM180355	Clostridium difficile 630	328887576	CD630_08930	CD0893	putative iron-dependent hydrogenase	Q18A87_PEPD6
53	14	AM180355	Clostridium difficile 630	115249908	CD630_08940	CD0894	putative iron-dependent hydrogenase	Q18A86_PEPD6
992	14	AM180355	Clostridium difficile 630	115249914	CD630_09000	CD0900	ABC-type transport system, glycine betaine/carnitine/choline ATP-binding protein	Q18A90_PEPD6
147	14	AM180355	Clostridium difficile 630	115249916	CD630_09020	CD0902	putative cation efflux protein	Q18A94_PEPD6
8	14	AM180355	Clostridium difficile 630	115249920	CD630_09070	CD0907	Transcriptional regulator, Phage-type	Q18A97_PEPD6
8	14	AM180355	Clostridium difficile 630	115249925	CD630_09110	CD0911	Transcriptional regulator, Phage-type	Q18AA2_PEPD6
301	14	AM180355	Clostridium difficile 630	115250006	CD630_09850	CD0985	putative drug/sodium antiporter, MATE family	Q18AI5_PEPD6
515	14	AM180355	Clostridium difficile 630	115250007	CD630_09860	CD0986	30S ribosomal protein S1	Q18AI4_PEPD6
158	14	AM180355	Clostridium difficile 630	115250008	CD630_09870	CD0987	putative phosphatase/hydrolase	Q18AI9_PEPD6
71	14	AM180355	Clostridium difficile 630	115250011	CD630_09900	CD0990	3-isopropylmalate dehydratase large subunit	LEUC_PEPD6
662	14	AM180355	Clostridium difficile 630	115250012	CD630_09910	CD0991	3-isopropylmalate dehydratase small subunit	LEUD_PEPD6
793	14	AM180355	Clostridium difficile 630	115250013	CD630_09920	CD0992	3-isopropylmalate dehydrogenase	Q18AJ0_PEPD6
629	14	AM180355	Clostridium difficile 630	115250016	CD630_09950	CD0995	putative D-3-phosphoglycerate dehydrogenase	Q18AJ3_PEPD6
258	14	AM180355	Clostridium difficile 630	115250024	CD630_10030	CD1003	Fumarate hydratase class I, subunit A	Q18AK2_PEPD6
715	14	AM180355	Clostridium difficile 630	115250025	CD630_10040	CD1004	Fumarate hydratase class I, subunit B	Q18AK1_PEPD6
728	14	AM180355	Clostridium difficile 630	115250026	CD630_10050	CD1005	putative NAD-dependent malic enzyme	Q18AK8_PEPD6
686	14	AM180355	Clostridium difficile 630	115250030	CD630_10090	CD1009	Transcriptional regulator, GntR family	Q18AL2_PEPD6
390	14	AM180355	Clostridium difficile 630	328887583	CD630_10100	CD1010	N-acetylglucosamine-6-phosphate deacetylase (GlcNAc 6-P deacetylase)	Q18AL1_PEPD6
338	14	AM180355	Clostridium difficile 630	115250035	CD630_10140	CD1014	Two-component sensor histidine kinase	Q18AL3_PEPD6
338	14	AM180355	Clostridium difficile 630	115250036	CD630_10150	CD1015	Two-component sensor histidine kinase	Q18AL7_PEPD6
281	14	AM180355	Clostridium difficile 630	115250039	CD630_10180	CD1018	ABC-type transport system, multidrug-family ATP-binding protein/permease	Q18AL8_PEPD6
8	14	AM180355	Clostridium difficile 630	115250044	CD630_10230	CD1023	putative transcriptional regulator, HTH	Q18AM4_PEPD6
992	14	AM180355	Clostridium difficile 630	115250045	CD630_10240	CD1024	ABC-type transport system,spermidine/putrescine ATP-binding protein	POTA_PEPD6
417	14	AM180355	Clostridium difficile 630	115250046	CD630_10250	CD1025	ABC-type transport system,spermidine/putrescine permease	Q18AM7_PEPD6
417	14	AM180355	Clostridium difficile 630	115250047	CD630_10260	CD1026	ABC-type transport system,spermidine/putrescine permease	Q18AM6_PEPD6
169	14	AM180355	Clostridium difficile 630	115250051	CD630_10300	CD1030	putative glycosyl transferase, family 2	Q18AN1_PEPD6
1266	14	AM180355	Clostridium difficile 630	328887586	CD630_10350	CD1035	putative N-acetylmuramoyl-L-alanine amidase,autolysin	Q18AN5_PEPD6
1266	14	AM180355	Clostridium difficile 630	328887587	CD630_10360	CD1036	putative N-acetylmuramoyl-L-alanine amidase,autolysin	Q18AN8_PEPD6
167	14	AM180355	Clostridium difficile 630	115250066	CD630_10450	CD1045	putative sporulation integral membrane protein	Q18AP7_PEPD6
899	14	AM180355	Clostridium difficile 630	115250070	CD630_10490	CD1049	Inorganic polyphosphate/ATP-NAD kinase (Poly(P)/ATP NAD kinase)	Q18AP9_PEPD6
456	14	AM180355	Clostridium difficile 630	115250083	CD630_10620	CD1062	Acyl carrier protein (ACP)	Q18AR4_PEPD6
788	14	AM180355	Clostridium difficile 630	115250093	CD630_10690	CD1069	putative histidinol phosphatase/hydrolase, PHP family	Q18AS0_PEPD6
686	14	AM180355	Clostridium difficile 630	115250097	CD630_10730	CD1073	Transcriptional regulator, GntR family	Q18AS4_PEPD6
61	14	AM180355	Clostridium difficile 630	115250103	CD630_10790	CD1079	Transcriptional regulator, LysR family	Q18AT1_PEPD6
490	14	AM180355	Clostridium difficile 630	115250105	CD630_10810	CD1081	Molybdenum cofactor biosynthesis protein	Q18AT6_PEPD6
281	14	AM180355	Clostridium difficile 630	115250108	CD630_10840	CD1084	ABC-type transport system, multidrug-family ATP-binding/permease protein	Q18AT8_PEPD6
199	14	AM180355	Clostridium difficile 630	115250113	CD630_10890	CD1089	Two-component response regulator VirR-like	Q18AU3_PEPD6
213	14	AM180355	Clostridium difficile 630	115250120	CD630_10970	CD1097	ABC-type transport system, multidrug-family ATP-binding protein Tn1549-like, CTn4-Orf28	Q18AU9_PEPD6
131	14	AM180355	Clostridium difficile 630	115250122	CD630_10990	CD1099	Two-component response regulator,Tn1549-like,CTn4-Orf26	Q18AV3_PEPD6
378	14	AM180355	Clostridium difficile 630	115250150	CD630_11210	CD1121	Pyruvate formate-lyase 2-activating enzyme	Q18AX7_PEPD6
8	14	AM180355	Clostridium difficile 630	115250151	CD630_11220	CD1122	Transcriptional regulator, RmlC-type	Q18AY1_PEPD6
8	14	AM180355	Clostridium difficile 630	115250157	CD630_11261	CD1126A	Transcriptional regulator, HTH-type	Q18AY2_PEPD6
307	14	AM180355	Clostridium difficile 630	115250159	CD630_11280	CD1128	DNA polymerase I (POLI)	Q18AY7_PEPD6
729	14	AM180355	Clostridium difficile 630	115250160	CD630_11290	CD1129	Dephospho-CoA kinase (Dephosphocoenzyme A kinase)	Q18AZ0_PEPD6
672	14	AM180355	Clostridium difficile 630	115250166	CD630_11350	CD1135	putative SH3-domain protein	Q18AZ7_PEPD6
305	14	AM180355	Clostridium difficile 630	115250173	CD630_11420	CD1142	Electron transport complex protein	Q18B01_PEPD6
288	14	AM180355	Clostridium difficile 630	115250175	CD630_11430	CD1143	putative Maf-like protein	Y1143_PEPD6
12	14	AM180355	Clostridium difficile 630	115250176	CD630_11440	CD1144	DNA repair protein RadC homolog	Y1144_PEPD6
470	14	AM180355	Clostridium difficile 630	115250180	CD630_11480	CD1148	putative penicillin-binding protein with a N-terminal TonB-box	Q18B08_PEPD6
576	14	AM180355	Clostridium difficile 630	115250190	CD630_11580	CD1158	putative radical SAM-superfamily protein	Q18B18_PEPD6
389	14	AM180355	Clostridium difficile 630	115250193	CD630_11610	CD1161	50S ribosomal protein L21	RL21_PEPD6
671	14	AM180355	Clostridium difficile 630	115250195	CD630_11630	CD1163	50S ribosomal protein L27	RL27_PEPD6
343	14	AM180355	Clostridium difficile 630	115250196	CD630_11640	CD1164	Spo0B-associated GTP-binding protein	OBG_PEPD6
686	14	AM180355	Clostridium difficile 630	115250201	CD630_11690	CD1169	Transcriptional regulator, GntR family	Q18B28_PEPD6
464	14	AM180355	Clostridium difficile 630	115250207	CD630_11750	CD1175	Acetate kinase (Acetokinase)	ACKA_PEPD6
521	14	AM180355	Clostridium difficile 630	115250212	CD630_11790	CD1179	3-oxoacyl-[acyl-carrier-protein] synthase 3	FABH_PEPD6
261	14	AM180355	Clostridium difficile 630	115250214	CD630_11810	CD1181	Malonyl CoA-acyl carrier protein transacylase (MCT)	Q18B46_PEPD6
721	14	AM180355	Clostridium difficile 630	115250215	CD630_11820	CD1182	3-oxoacyl-[acyl-carrier protein] reductase (3-ketoacyl-acyl carrier protein reductase)	Q18B45_PEPD6
456	14	AM180355	Clostridium difficile 630	115250216	CD630_11830	CD1183	Acyl carrier protein (ACP)	Q18B44_PEPD6
251	14	AM180355	Clostridium difficile 630	115250217	CD630_11840	CD1184	3-oxoacyl-[acyl-carrier-protein] synthase 2	Q18B43_PEPD6
338	14	AM180355	Clostridium difficile 630	115250218	CD630_11850	CD1185	putative diguanylate kinase signaling protein	Q18B48_PEPD6
1110	14	AM180355	Clostridium difficile 630	115250234	CD630_12010	CD1201	N utilization substance protein B homolog (Protein NusB)	NUSB_PEPD6
697	14	AM180355	Clostridium difficile 630	115250236	CD630_12030	CD1203	Exodeoxyribonuclease 7 large subunit	EX7L_PEPD6
562	14	AM180355	Clostridium difficile 630	115250238	CD630_12050	CD1205	Geranyltranstransferase	Q18B64_PEPD6
40	14	AM180355	Clostridium difficile 630	115250242	CD630_12090	CD1209	DNA repair protein RecN (Recombination protein N)	Q18B72_PEPD6
338	14	AM180355	Clostridium difficile 630	115250247	CD630_12140	CD1214	Stage 0 sporulation protein A	Q18B74_PEPD6
169	14	AM180355	Clostridium difficile 630	115250250	CD630_12170	CD1217	putative glycosyl transferase, family 2	Q18B77_PEPD6
1	14	AM180355	Clostridium difficile 630	115250253	CD630_12200	CD1220	putative hydrolase, NUDIX family	Q18B82_PEPD6
716	14	AM180355	Clostridium difficile 630	115250255	CD630_12220	CD1222	putative phage integrase site-specific recombinase XerD-like	Q18B87_PEPD6
470	14	AM180355	Clostridium difficile 630	115250262	CD630_12290	CD1229	putative peptidoglycan glycosyltransferase	Q18B92_PEPD6
842	14	AM180355	Clostridium difficile 630	115250279	CD630_12460	CD1246	Elongation factor P (EF-P)	EFP_PEPD6
845	14	AM180355	Clostridium difficile 630	115250281	CD630_12480	CD1248	ribonuclease III	Q18BA7_PEPD6
699	14	AM180355	Clostridium difficile 630	115250283	CD630_12500	CD1250	Structural maintenance chromosome protein SMC	Q18BB2_PEPD6
187	14	AM180355	Clostridium difficile 630	115250284	CD630_12510	CD1251	signal recognition particle receptor	Q18BB1_PEPD6
795	14	AM180355	Clostridium difficile 630	115250286	CD630_12520	CD1252	Signal recognition particle protein	Q18BB4_PEPD6
313	14	AM180355	Clostridium difficile 630	115250287	CD630_12530	CD1253	30S ribosomal protein S16	RS16_PEPD6
906	14	AM180355	Clostridium difficile 630	115250288	CD630_12540	CD1254	putative RNA-binding protein	Q18BB7_PEPD6
393	14	AM180355	Clostridium difficile 630	115250289	CD630_12550	CD1255	16S rRNA processing protein RimM	RIMM_PEPD6
791	14	AM180355	Clostridium difficile 630	115250290	CD630_12560	CD1256	transfer RNA (guanine-N(1)-)-methyltransferase (M1G-methyltransferase) (tRNA [GM37] methyltransferase )	TRMD_PEPD6
646	14	AM180355	Clostridium difficile 630	115250291	CD630_12570	CD1257	50S ribosomal protein L19	RL19_PEPD6
66	14	AM180355	Clostridium difficile 630	115250296	CD630_12620	CD1262	Ribonuclease HII (RNase HII)	RNH2_PEPD6
96	14	AM180355	Clostridium difficile 630	115250301	CD630_12670	CD1267	ABC-type transport system, multidrug-family permease	Q18BD0_PEPD6
213	14	AM180355	Clostridium difficile 630	115250302	CD630_12680	CD1268	ABC-type transport system, multidrug-family ATP-binding protein	Q18BD2_PEPD6
338	14	AM180355	Clostridium difficile 630	115250303	CD630_12690	CD1269	Two-component response regulator	Q18BD1_PEPD6
984	14	AM180355	Clostridium difficile 630	115250304	CD630_12700	CD1270	Two-component sensor histidine kinase	Q18BD5_PEPD6
559	14	AM180355	Clostridium difficile 630	115250305	CD630_12710	CD1271	putative restriction endonuclease	Y1271_PEPD6
59	14	AM180355	Clostridium difficile 630	115250307	CD630_12730	CD1273	putative DNA processing Smf single strand binding protein	Q18BD7_PEPD6
849	14	AM180355	Clostridium difficile 630	115250308	CD630_12740	CD1274	DNA topoisomerase I	Q18BD6_PEPD6
900	14	AM180355	Clostridium difficile 630	328887601	CD630_12760	CD1276	putative replication-associated recombination protein A RarA	Q18BE0_PEPD6
519	14	AM180355	Clostridium difficile 630	115250312	CD630_12780	CD1278	Transcriptional regulator, Rrf2 family (Transcriptional regulator of cysteine biosynthesis)	Q18BD8_PEPD6
655	14	AM180355	Clostridium difficile 630	115250313	CD630_12790	CD1279	Cysteine desulfurase	Q18BE4_PEPD6
831	14	AM180355	Clostridium difficile 630	115250314	CD630_12800	CD1280	putative NifU-like protein	Q18BE3_PEPD6
121	14	AM180355	Clostridium difficile 630	115250315	CD630_12810	CD1281	transfer RNA-specific 2-thiouridylase MnmA	MNMA_PEPD6
876	14	AM180355	Clostridium difficile 630	115250316	CD630_12820	CD1282	Alanyl-tRNA synthetase	SYA_PEPD6
280	14	AM180355	Clostridium difficile 630	115250321	CD630_12870	CD1287	Transcriptional regulator, Fur family	Q18BE9_PEPD6
227	14	AM180355	Clostridium difficile 630	115250323	CD630_12890	CD1289	Ribonuclease J family protein	Q18BF6_PEPD6
814	14	AM180355	Clostridium difficile 630	115250325	CD630_12910	CD1291	D-alanyl-D-alanine carboxypeptidase	Q18BF4_PEPD6
338	14	AM180355	Clostridium difficile 630	115250327	CD630_12930	CD1293	Transcriptional regulator, AraC family	Q18BF2_PEPD6
29	14	AM180355	Clostridium difficile 630	115250328	CD630_12940	CD1294	putative membrane-associated peptidase, M25 family	Q18BF8_PEPD6
474	14	AM180355	Clostridium difficile 630	115250329	CD630_12950	CD1295	Segregation and condensation protein A	Q18BF7_PEPD6
670	14	AM180355	Clostridium difficile 630	115250330	CD630_12960	CD1296	Segregation and condensation protein B	SCPB_PEPD6
514	14	AM180355	Clostridium difficile 630	115250333	CD630_12990	CD1299	Transcriptional regulator, MarR family	Q18BG0_PEPD6
35	14	AM180355	Clostridium difficile 630	115250340	CD630_13050	CD1305	DNA polymerase III PolC-type (PolIII)	Q18BG8_PEPD6
566	14	AM180355	Clostridium difficile 630	115250341	CD630_13060	CD1306	conserved hypothetical protein	RIMP_PEPD6
312	14	AM180355	Clostridium difficile 630	115250342	CD630_13070	CD1307	Transcription elongation protein	Q18BH2_PEPD6
824	14	AM180355	Clostridium difficile 630	115250345	CD630_13090	CD1309	Translation initiation factor IF-2	IF2_PEPD6
299	14	AM180355	Clostridium difficile 630	115250346	CD630_13100	CD1310	Ribosome-binding factor A
246	14	AM180355	Clostridium difficile 630	115250350	CD630_13150	CD1315	Riboflavin biosynthesis protein	Q18BI2_PEPD6
127	14	AM180355	Clostridium difficile 630	115250352	CD630_13160	CD1316	30S ribosomal protein S15	RS15_PEPD6
614	14	AM180355	Clostridium difficile 630	115250354	CD630_13180	CD1318	Polyribonucleotide nucleotidyltransferase	PNP_PEPD6
796	14	AM180355	Clostridium difficile 630	115250358	CD630_13220	CD1322	Aspartokinase 1 (Aspartokinase I) (1spartate kinase I)	Q18BI5_PEPD6
586	14	AM180355	Clostridium difficile 630	115250360	CD630_13240	CD1324	DNA FtsK/SpoIIIE translocase	Q18BI9_PEPD6
412	14	AM180355	Clostridium difficile 630	115250362	CD630_13260	CD1326	Ribosomal protein S12 methylthiotransferase	RIMO_PEPD6
192	14	AM180355	Clostridium difficile 630	115250364	CD630_13280	CD1328	Protein RecA (Recombinase A)	RECA_PEPD6
924	14	AM180355	Clostridium difficile 630	328887602	CD630_13290	CD1329	RNase Y	RNY_PEPD6
10	14	AM180355	Clostridium difficile 630	115250367	CD630_13310	CD1331	Signal peptidase I, S26A family	Q18BJ6_PEPD6
634	14	AM180355	Clostridium difficile 630	115250368	CD630_13320	CD1332	Undecaprenyl-diphosphatase 1 (Undecaprenyl pyrophosphate phosphatase 1) (Bacitracin resistance protein 1)	UPPP1_PEPD6
768	14	AM180355	Clostridium difficile 630	115250370	CD630_13340	CD1334	Adenylosuccinate lyase	Q18BJ9_PEPD6
514	14	AM180355	Clostridium difficile 630	115250371	CD630_13350	CD1335	Transcriptional regulator, MarR family	Q18BJ8_PEPD6
571	14	AM180355	Clostridium difficile 630	115250375	CD630_13390	CD1339	Aspartate aminotransferase (AspAT) (Transaminase A)	Q18BK6_PEPD6
213	14	AM180355	Clostridium difficile 630	115250385	CD630_13490	CD1349	ABC-type transport system,lantibiotic/multidrug-family ATP-binding protein	Q18BL2_PEPD6
8	14	AM180355	Clostridium difficile 630	115250396	CD630_13600	CD1360	Transcriptional regulator, Phage-type	Q18BM2_PEPD6
8	14	AM180355	Clostridium difficile 630	115250397	CD630_13601	CD1360A	Transcriptional regulator, Phage-type	Q18BN3_PEPD6
8	14	AM180355	Clostridium difficile 630	115250416	CD630_13780	CD1378	Transcriptional regulator, Phage-type	Q18BP8_PEPD6
8	14	AM180355	Clostridium difficile 630	115250419	CD630_13790	CD1379	Transcriptional regulator, Phage-type	Q18BP5_PEPD6
56	14	AM180355	Clostridium difficile 630	328887605	CD630_13800	CD1380	Transporter, Major Facilitator Superfamily (MFS)	Q18BP4_PEPD6
6	14	AM180355	Clostridium difficile 630	115250421	CD630_13810	CD1381	Transcriptional regulator, TetR family	Q18BQ1_PEPD6
686	14	AM180355	Clostridium difficile 630	115250423	CD630_13830	CD1383	Transcriptional regulator, GntR family	Q18BQ4_PEPD6
666	14	AM180355	Clostridium difficile 630	115250448	CD630_14080	CD1408	D-alanine--D-alanine ligase (D-alanylalanine synthetase) (D-Ala-D-Ala ligase)	Q18BS9_PEPD6
53	14	AM180355	Clostridium difficile 630	115250452	CD630_14120	CD1412	Transcriptional regulator, sigma-54-dependent	Q18BT0_PEPD6
489	14	AM180355	Clostridium difficile 630	115250453	CD630_14130	CD1413	putative membrane protein	Q18BT4_PEPD6
338	14	AM180355	Clostridium difficile 630	115250461	CD630_14190	CD1419	putative diguanylate kinase signaling protein	Q18BU0_PEPD6
338	14	AM180355	Clostridium difficile 630	115250462	CD630_14200	CD1420	putative diguanylate kinase signaling protein	Q18BU4_PEPD6
338	14	AM180355	Clostridium difficile 630	115250463	CD630_14210	CD1421	putative diguanylate kinase signaling protein	Q18BU3_PEPD6
1349	14	AM180355	Clostridium difficile 630	328887606	CD630_14320	CD1432	putative ribonuclease	Q18BV0_PEPD6
45	14	AM180355	Clostridium difficile 630	115250486	CD630_14450	CD1445	Para-aminobenzoate/anthranilate synthase glutamine amidotransferase component II [Includes: Para-aminobenzoate synthase glutamine amidotransferase component II; Anthranilate synthase component II]	Q18BW6_PEPD6
933	14	AM180355	Clostridium difficile 630	115250487	CD630_14460	CD1446	Para-aminobenzoate synthase component I	Q18BW5_PEPD6
926	14	AM180355	Clostridium difficile 630	115250488	CD630_14470	CD1447	Aminodeoxychorismate lyase (4-amino-4-deoxychorismate lyase) (ADC lyase) (ADCL)	Q18BW9_PEPD6
329	14	AM180355	Clostridium difficile 630	328887607	CD630_14540	CD1454	DNA primase	Q18BX2_PEPD6
621	14	AM180355	Clostridium difficile 630	115250496	CD630_14550	CD1455	RNA polymerase sigma factor SigA1 (sigma-43)	Q18BX5_PEPD6
50	14	AM180355	Clostridium difficile 630	115250498	CD630_14570	CD1457	conserved hypothetical protein	Q18BX9_PEPD6
239	14	AM180355	Clostridium difficile 630	115250507	CD630_14660	CD1466	ABC-type transport system, ATP-binding protein	Q18BY7_PEPD6
96	14	AM180355	Clostridium difficile 630	115250512	CD630_14710	CD1471	putative membrane protein	Q18BZ0_PEPD6
281	14	AM180355	Clostridium difficile 630	115250514	CD630_14730	CD1473	ABC-type transport system, multidrug-family ATP-binding/permease	Q18BZ3_PEPD6
338	14	AM180355	Clostridium difficile 630	115250517	CD630_14760	CD1476	putative signaling protein	Q18BZ5_PEPD6
495	14	AM180355	Clostridium difficile 630	115250523	CD630_14820	CD1482	ABC-type transport system, sulfonates-family permease	Q18C03_PEPD6
938	14	AM180355	Clostridium difficile 630	115250530	CD630_14890	CD1489	ABC-type transport system, methionine-specific ATP-binding protein	METN_PEPD6
495	14	AM180355	Clostridium difficile 630	115250531	CD630_14900	CD1490	ABC-type transport system, methionine-specific permease	Q18C10_PEPD6
338	14	AM180355	Clostridium difficile 630	115250533	CD630_14920	CD1492	Two-component sensor histidine kinase,sporulation-associated spo0A	Q18C12_PEPD6
8	14	AM180355	Clostridium difficile 630	328887610	CD630_14940	CD1494	Transcriptional regulator, HTH-type	Q18C15_PEPD6
60	14	AM180355	Clostridium difficile 630	115250536	CD630_14950	CD1495	Pyrroline-5-carboxylate reductase	Q18C14_PEPD6
338	14	AM180355	Clostridium difficile 630	115250556	CD630_15150	CD1515	putative diguanylate kinase signaling protein	Q18C34_PEPD6
9	14	AM180355	Clostridium difficile 630	115250562	CD630_15210	CD1521	Tyrosyl-tRNA synthetase (Tyrosine--tRNA ligase) (TyrRS)	Q18C40_PEPD6
828	14	AM180355	Clostridium difficile 630	115250564	CD630_15230	CD1523	putative transporter	Q18C43_PEPD6
865	14	AM180355	Clostridium difficile 630	115250567	CD630_15260	CD1526	Dihydroorotase (DHOase)	PYRC_PEPD6
75	14	AM180355	Clostridium difficile 630	115250568	CD630_15270	CD1527	ABC-type transport system, permease	Q18C46_PEPD6
239	14	AM180355	Clostridium difficile 630	115250569	CD630_15280	CD1528	ABC-type transport system, ATP-binding protein	Q18C48_PEPD6
386	14	AM180355	Clostridium difficile 630	115250570	CD630_15290	CD1529	ABC-type transport system, permease	Q18C49_PEPD6
239	14	AM180355	Clostridium difficile 630	115250573	CD630_15320	CD1532	ABC-type transport system, ATP-binding protein	Q18C53_PEPD6
635	14	AM180355	Clostridium difficile 630	115250577	CD630_15360	CD1536	Ferredoxin--NADP(+) reductase subunit alpha	Q18C55_PEPD6
338	14	AM180355	Clostridium difficile 630	115250579	CD630_15380	CD1538	putative signaling protein	Q18C57_PEPD6
239	14	AM180355	Clostridium difficile 630	115250580	CD630_15390	CD1539	ABC-type transport system, ATP-binding protein	Q18C60_PEPD6
301	14	AM180355	Clostridium difficile 630	115250582	CD630_15410	CD1541	putative drug/sodium antiporter, MATE family	Q18C61_PEPD6
726	14	AM180355	Clostridium difficile 630	115250588	CD630_15470	CD1547	ATP phosphoribosyltransferase regulatory subunit	Q18C68_PEPD6
769	14	AM180355	Clostridium difficile 630	115250589	CD630_15480	CD1548	ATP phosphoribosyltransferase (ATP-PRTase) (ATP-PRT)	HIS1_PEPD6
362	14	AM180355	Clostridium difficile 630	115250590	CD630_15490	CD1549	Histidinol-phosphate aminotransferase (Imidazole acetol-phosphate transaminase)	Q18C70_PEPD6
644	14	AM180355	Clostridium difficile 630	115250591	CD630_15500	CD1550	Imidazoleglycerol-phosphate dehydratase	HIS7_PEPD6
584	14	AM180355	Clostridium difficile 630	115250592	CD630_15510	CD1551	Imidazole glycerol phosphate synthase subunit HisH	Q18C72_PEPD6
274	14	AM180355	Clostridium difficile 630	115250593	CD630_15520	CD1552	1-(5-phosphoribosyl)-5-[(5-phosphoribosylamino)methylideneamino] imidazole-4-carboxamide isomerase	HIS4_PEPD6
111	14	AM180355	Clostridium difficile 630	115250594	CD630_15530	CD1553	Imidazole glycerol phosphate synthase subunit HisF	HIS6_PEPD6
78	14	AM180355	Clostridium difficile 630	115250599	CD630_15580	CD1558	RNA polymerase sigma-70 factor	Q18C78_PEPD6
545	14	AM180355	Clostridium difficile 630	115250605	CD630_15650	CD1565	Ketol-acid reductoisomerase	ILVC_PEPD6
194	14	AM180355	Clostridium difficile 630	115250606	CD630_15660	CD1566	Acetolactate synthase large subunit	Q186C0_PEPD6
514	14	AM180355	Clostridium difficile 630	115250609	CD630_15690	CD1569	Transcriptional regulator, MarR family	Q186C2_PEPD6
612	14	AM180355	Clostridium difficile 630	115250617	CD630_15770	CD1577	Alpha-phosphoglucomutase	Q186D0_PEPD6
338	14	AM180355	Clostridium difficile 630	115250619	CD630_15790	CD1579	Two-component sensor histidine kinase,sporulation-associated spo0A	Q186D3_PEPD6
324	14	AM180355	Clostridium difficile 630	115250622	CD630_15820	CD1582	Histidinol dehydrogenase (HDH)	Q186D5_PEPD6
399	14	AM180355	Clostridium difficile 630	115250628	CD630_15870	CD1587	ABC-type transport system, sugar-family ATP-binding protein	Q186E2_PEPD6
100	14	AM180355	Clostridium difficile 630	115250629	CD630_15880	CD1588	ABC-type transport system, sugar-family permease	Q186E3_PEPD6
504	14	AM180355	Clostridium difficile 630	115250635	CD630_15940	CD1594	O-acetyl-serine thiol-lyase A (O-acetyl-sulfhydrylase)(OAS-TL)	Q186F0_PEPD6
802	14	AM180355	Clostridium difficile 630	328887616	CD630_15950	CD1595	Serine acetyltransferase (SAT)	Q186E9_PEPD6
96	14	AM180355	Clostridium difficile 630	115250644	CD630_16030	CD1603	ABC-type transport system, multidrug-family permease	Q186F6_PEPD6
213	14	AM180355	Clostridium difficile 630	115250645	CD630_16040	CD1604	ABC-type transport system, multidrug-family ATP-binding protein	Q186F9_PEPD6
213	14	AM180355	Clostridium difficile 630	115250648	CD630_16070	CD1607	ABC-type transport system, multidrug-family ATP-binding protein	Q186G2_PEPD6
390	14	AM180355	Clostridium difficile 630	115250653	CD630_16120	CD1612	putative amidohydrolase	Q186G7_PEPD6
213	14	AM180355	Clostridium difficile 630	115250655	CD630_16140	CD1614	ABC-type transport system, ATP-binding protein	Q186G9_PEPD6
338	14	AM180355	Clostridium difficile 630	115250657	CD630_16160	CD1616	putative diguanylate kinase signaling protein	Q186H2_PEPD6
213	14	AM180355	Clostridium difficile 630	115250659	CD630_16180	CD1618	ABC-type transport system, multidrug-family ATP-binding protein	Q186H3_PEPD6
56	14	AM180355	Clostridium difficile 630	115250661	CD630_16200	CD1620	Transporter, Major Facilitator Superfamily (MFS)	Q186H4_PEPD6
42	14	AM180355	Clostridium difficile 630	115250662	CD630_16210	CD1621	putative mechanosensitive ion channel protein,MscS family	Q186H6_PEPD6
131	14	AM180355	Clostridium difficile 630	115250665	CD630_16240	CD1624	Two-component response regulator	Q186H9_PEPD6
666	14	AM180355	Clostridium difficile 630	115250667	CD630_16260	CD1626	D-alanine--D-alanine ligase 2	Q186I2_PEPD6
8	14	AM180355	Clostridium difficile 630	115250685	CD630_16440	CD1644	Transcriptional regulator, RmlC-type	Q186J9_PEPD6
781	14	AM180355	Clostridium difficile 630	115250690	CD630_16490	CD1649	ABC-type transport system, iron-family ATP-binding protein	Q186K5_PEPD6
1012	14	AM180355	Clostridium difficile 630	115250691	CD630_16500	CD1650	ABC-type transport system, iron-family extracellular substrate-binding protein	Q186K4_PEPD6
338	14	AM180355	Clostridium difficile 630	115250692	CD630_16510	CD1651	putative signaling protein	Q186K6_PEPD6
390	14	AM180355	Clostridium difficile 630	115250705	CD630_16630	CD1663	Guanine deaminase (Guanase) (Guanine aminase) (Guanine aminohydrolase) (GAH)	Q186L8_PEPD6
8	14	AM180355	Clostridium difficile 630	115250706	CD630_16640	CD1664	Transcriptional regulator, RmlC-type	Q186M1_PEPD6
213	14	AM180355	Clostridium difficile 630	115250711	CD630_16690	CD1669	ABC-type transport system, multidrug-family ATP-binding protein	Q186M6_PEPD6
131	14	AM180355	Clostridium difficile 630	115250713	CD630_16710	CD1671	Two-component response regulator	Q186M7_PEPD6
6	14	AM180355	Clostridium difficile 630	115250724	CD630_16810	CD1681	Transcriptional regulator, TetR family	Q186N7_PEPD6
131	14	AM180355	Clostridium difficile 630	115250731	CD630_16880	CD1688	Two-component response regulator	Q186P5_PEPD6
338	14	AM180355	Clostridium difficile 630	115250732	CD630_16890	CD1689	Two-component sensor histidine kinase	Q186P7_PEPD6
236	14	AM180355	Clostridium difficile 630	115250733	CD630_16900	CD1690	Thioredoxin	Q186P6_PEPD6
659	14	AM180355	Clostridium difficile 630	115250734	CD630_16910	CD1691	putative thioredoxin-disulfide reductase	Q186P9_PEPD6
1537	14	AM180355	Clostridium difficile 630	115250735	CD630_16920	CD1692	Transcriptional regulator, ArsR family	Q186P8_PEPD6
231	14	AM180355	Clostridium difficile 630	115250747	CD630_17030	CD1703	Thiamine biosynthesis protein ThiF	Q186R2_PEPD6
152	14	AM180355	Clostridium difficile 630	115250753	CD630_17090	CD1709	Molybdopterin-guanine dinucleotide biosynthesis protein A	Q186R9_PEPD6
398	14	AM180355	Clostridium difficile 630	115250756	CD630_17120	CD1712	Molybdenum cofactor biosynthesis protein MoaB	Q186S1_PEPD6
198	14	AM180355	Clostridium difficile 630	115250757	CD630_17130	CD1713	Molybdenum cofactor biosynthesis protein MoaA	Q186S0_PEPD6
97	14	AM180355	Clostridium difficile 630	115250758	CD630_17140	CD1714	Molybdenum cofactor biosynthesis protein MoaC	Q186S3_PEPD6
503	14	AM180355	Clostridium difficile 630	115250759	CD630_17150	CD1715	putative molybdenum cofactor sulfurase	Q186S2_PEPD6
452	14	AM180355	Clostridium difficile 630	115250766	CD630_17230	CD1723	putative acyltransferase	Q186S9_PEPD6
338	14	AM180355	Clostridium difficile 630	115250768	CD630_17250	CD1725	Transcriptional regulator, AraC family	Q186T1_PEPD6
8	14	AM180355	Clostridium difficile 630	115250780	CD630_17360	CD1736	Transcriptional regulator, HTH-type	Q186U2_PEPD6
338	14	AM180355	Clostridium difficile 630	115250782	CD630_17380	CD1738	Two-component sensor histidine kinase	Q186U6_PEPD6
53	14	AM180355	Clostridium difficile 630	115250783	CD630_17390	CD1739	Two-component response regulator	Q186U7_PEPD6
199	14	AM180355	Clostridium difficile 630	115250786	CD630_17430	CD1743	Two-component response regulator	Q186U9_PEPD6
984	14	AM180355	Clostridium difficile 630	115250787	CD630_17440	CD1744	Two-component sensor histidine kinase	Q186V1_PEPD6
6	14	AM180355	Clostridium difficile 630	115250796	CD630_17520	CD1752	Transcriptional regulator, TetR family	Q186W0_PEPD6
213	14	AM180355	Clostridium difficile 630	115250797	CD630_17530	CD1753	ABC-type transport system, multidrug-family ATP-binding protein	Q186W1_PEPD6
8	14	AM180355	Clostridium difficile 630	115250800	CD630_17551	CD1755A	Transcriptional regulator, HTH-type	Q186W4_PEPD6
392	14	AM180355	Clostridium difficile 630	115250801	CD630_17560	CD1756	Peptide deformylase 1 (PDF 1) (Polypeptide deformylase 1)	Q186W3_PEPD6
542	14	AM180355	Clostridium difficile 630	115250804	CD630_17590	CD1759	putative SAM-dependent methyltransferase	Q186W9_PEPD6
819	14	AM180355	Clostridium difficile 630	115250813	CD630_17670	CD1767	Glyceraldehyde-3-phosphate dehydrogenase (GAPDH)	Q186X6_PEPD6
157	14	AM180355	Clostridium difficile 630	115250820	CD630_17740	CD1774	ABC-type transport system, aminoacid-family extracellular solute-binding protein	Q186Y3_PEPD6
875	14	AM180355	Clostridium difficile 630	115250825	CD630_17790	CD1779	conserved hypothetical protein	Q186Y8_PEPD6
338	14	AM180355	Clostridium difficile 630	115250829	CD630_17830	CD1783	Two-component sensor histidine kinase	Q186Z1_PEPD6
912	14	AM180355	Clostridium difficile 630	115250830	CD630_17840	CD1784	Pseudouridylate synthase (tRNA pseudouridine synthase A)	Q186Z4_PEPD6
858	14	AM180355	Clostridium difficile 630	115250831	CD630_17850	CD1785	Argininosuccinate synthase (Citrulline--aspartate ligase)	ASSY_PEPD6
61	14	AM180355	Clostridium difficile 630	115250844	CD630_17980	CD1798	Transcriptional regulator, LysR family	Q187A8_PEPD6
609	14	AM180355	Clostridium difficile 630	115250852	CD630_18060	CD1806	Fructokinase	Q187B6_PEPD6
452	14	AM180355	Clostridium difficile 630	115250862	CD630_18170	CD1817	putative acyltransferase	Q187C7_PEPD6
514	14	AM180355	Clostridium difficile 630	115250872	CD630_18270	CD1827	Transcriptional regulator, MarR family	Q187D5_PEPD6
338	14	AM180355	Clostridium difficile 630	115250874	CD630_18290	CD1829	Two-component sensor histidine kinase KdpD	Q187D8_PEPD6
134	14	AM180355	Clostridium difficile 630	115250878	CD630_18320	CD1832	3-deoxy-D-arabino-heptulosonate 7-phosphate synthase	Q187E1_PEPD6
103	14	AM180355	Clostridium difficile 630	115250879	CD630_18330	CD1833	3-dehydroquinate synthase	Q187E4_PEPD6
89	14	AM180355	Clostridium difficile 630	115250880	CD630_18340	CD1834	3-phosphoshikimate 1-carboxyvinyltransferase	AROA_PEPD6
208	14	AM180355	Clostridium difficile 630	115250881	CD630_18350	CD1835	Chorismate synthase (5-enolpyruvylshikimate-3-phosphate phospholyase)	Q187E5_PEPD6
864	14	AM180355	Clostridium difficile 630	115250883	CD630_18370	CD1837	Shikimate dehydrogenase 1	Q187E7_PEPD6
739	14	AM180355	Clostridium difficile 630	115250885	CD630_18390	CD1839	Prephenate dehydrogenase	Q187E8_PEPD6
338	14	AM180355	Clostridium difficile 630	115250886	CD630_18400	CD1840	Two-component response regulator	Q187F0_PEPD6
338	14	AM180355	Clostridium difficile 630	115250887	CD630_18410	CD1841	Two-component sensor histidine kinase	Q187F1_PEPD6
78	14	AM180355	Clostridium difficile 630	328887634	CD630_18870	CD1887	RNA polymerase sigma factor	Q187J8_PEPD6
213	14	AM180355	Clostridium difficile 630	115250937	CD630_18890	CD1889	ABC-type transport system, multidrug-family ATP-binding protein	Q187K0_PEPD6
542	14	AM180355	Clostridium difficile 630	115250939	CD630_18920	CD1892	putative methyltransferase, type 11 family	Q187K3_PEPD6
124	14	AM180355	Clostridium difficile 630	115250946	CD630_18990	CD1899	putative dCMP deaminase	Q187L0_PEPD6
8	14	AM180355	Clostridium difficile 630	115250948	CD630_19010	CD1901	Transcriptional regulator, Phage-type	Q187L4_PEPD6
495	14	AM180355	Clostridium difficile 630	115250951	CD630_19040	CD1904	ABC-type transport system, permease	Q187L5_PEPD6
462	14	AM180355	Clostridium difficile 630	115250964	CD630_19170	CD1917	Ethanolamine acetaldehyde oxydoreductase	Q187M7_PEPD6
716	14	AM180355	Clostridium difficile 630	115250978	CD630_19320	CD1932	putative phage integrase	Q187P3_PEPD6
888	14	AM180355	Clostridium difficile 630	115250984	CD630_19380	CD1938	Acetyl-CoA carboxylase subunit	Q187P8_PEPD6
338	14	AM180355	Clostridium difficile 630	115250992	CD630_19460	CD1946	Transcriptional regulator, AraC family	Q187Q4_PEPD6
239	14	AM180355	Clostridium difficile 630	328887639	CD630_19470	CD1947	ABC-type transport system, ATP-binding protein	Q187Q7_PEPD6
61	14	AM180355	Clostridium difficile 630	115250998	CD630_19520	CD1952	Transcriptional regulator, LysR family	Q187R3_PEPD6
239	14	AM180355	Clostridium difficile 630	115251001	CD630_19550	CD1955	ABC-type transport system, ATP-binding protein	Q187R6_PEPD6
239	14	AM180355	Clostridium difficile 630	115251007	CD630_19610	CD1961	ABC-type transport system, ATP-binding protein	Q187S0_PEPD6
346	14	AM180355	Clostridium difficile 630	328887642	CD630_19720	CD1972	putative peptidase, M20A family	Q187T4_PEPD6
680	14	AM180355	Clostridium difficile 630	328887643	CD630_19750	CD1975	transfer RNA delta(2)-isopentenylpyrophosphate transferase	MIAA_PEPD6
411	14	AM180355	Clostridium difficile 630	115251022	CD630_19760	CD1976	DNA mismatch repair protein MutL	Q187T7_PEPD6
91	14	AM180355	Clostridium difficile 630	328887644	CD630_19770	CD1977	DNA mismatch repair protein MutS	MUTS_PEPD6
495	14	AM180355	Clostridium difficile 630	115251026	CD630_19800	CD1980	ABC-type transport system, permease	Q187T9_PEPD6
473	14	AM180355	Clostridium difficile 630	115251031	CD630_19860	CD1986	(Dimethylallyl)adenosine tRNA methylthiotransferase miaB (tRNA-i(6)A37 methylthiotransferase)	MIAB_PEPD6
338	14	AM180355	Clostridium difficile 630	115251044	CD630_19960	CD1996	Transcriptional regulator, AraC family	Q187V9_PEPD6
6	14	AM180355	Clostridium difficile 630	115251046	CD630_19980	CD1998	Transcriptional regulator, TetR family	Q187W0_PEPD6
301	14	AM180355	Clostridium difficile 630	115251052	CD630_20030	CD2003	putative drug/sodium antiporter, MATE family	Q187W7_PEPD6
514	14	AM180355	Clostridium difficile 630	115251053	CD630_20040	CD2004	Transcriptional regulator, MarR family	Q187W6_PEPD6
6	14	AM180355	Clostridium difficile 630	115251067	CD630_20130	CD2013	Transcriptional regulator, TetR family	Q187X9_PEPD6
682	14	AM180355	Clostridium difficile 630	115251068	CD630_20140	CD2014	Dihydroxy-acid dehydratase	Q187Y2_PEPD6
8	14	AM180355	Clostridium difficile 630	115251071	CD630_20170	CD2017	Transcriptional regulator, HTH-type	Q187Y4_PEPD6
338	14	AM180355	Clostridium difficile 630	115251072	CD630_20180	CD2018	Transcriptional regulator, AraC family	Q187Y6_PEPD6
56	14	AM180355	Clostridium difficile 630	115251073	CD630_20190	CD2019	Transporter drug resistance, Major Facilitator Superfamily (MFS)	Q187Y7_PEPD6
344	14	AM180355	Clostridium difficile 630	115251074	CD630_20200	CD2020	Chaperone protein	Q187Y8_PEPD6
213	14	AM180355	Clostridium difficile 630	115251078	CD630_20240	CD2024	ABC-type transport system, multidrug-family ATP-binding protein	Q187Z3_PEPD6
302	14	AM180355	Clostridium difficile 630	115251084	CD630_20300	CD2030	Ornithine carbamoyltransferase (OTCase)	Q187Z7_PEPD6
370	14	AM180355	Clostridium difficile 630	115251085	CD630_20310	CD2031	Succinylornithine transaminase (ACOAT)	Q187Z9_PEPD6
555	14	AM180355	Clostridium difficile 630	115251086	CD630_20320	CD2032	Acetylglutamate kinase	ARGB_PEPD6
297	14	AM180355	Clostridium difficile 630	115251088	CD630_20340	CD2034	N-acetyl-gamma-glutamyl-phosphate reductase	Q188A0_PEPD6
167	14	AM180355	Clostridium difficile 630	115251089	CD630_20350	CD2035	putative sporulation integral membrane protein	Q188A3_PEPD6
8	14	AM180355	Clostridium difficile 630	115251095	CD630_20410	CD2041	Transcriptional regulator, HTH-type	Q188A7_PEPD6
458	14	AM180355	Clostridium difficile 630	115251104	CD630_20500	CD2050	Ribosomal large subunit pseudouridine synthase B	Q188B7_PEPD6
167	14	AM180355	Clostridium difficile 630	115251105	CD630_20510	CD2051	putative membrane protein	Q188B9_PEPD6
493	14	AM180355	Clostridium difficile 630	115251107	CD630_20530	CD2053	Diaminopimelate decarboxylase	Q188C1_PEPD6
796	14	AM180355	Clostridium difficile 630	115251108	CD630_20540	CD2054	Aspartokinase	Q188C0_PEPD6
390	14	AM180355	Clostridium difficile 630	328887660	CD630_20820	CD2082	Amidohydrolase	Q188F1_PEPD6
346	14	AM180355	Clostridium difficile 630	115251138	CD630_20840	CD2084	putative peptidase, M20 family	Q188F3_PEPD6
390	14	AM180355	Clostridium difficile 630	328887661	CD630_20890	CD2089	putative metal-dependent hydrolase	Q188F8_PEPD6
213	14	AM180355	Clostridium difficile 630	115251159	CD630_21050	CD2105	ABC-type transport system, multidrug-family ATP-binding protein	Q188H3_PEPD6
301	14	AM180355	Clostridium difficile 630	115251162	CD630_21080	CD2108	putative drug/sodium antiporter, MATE family	Q188H6_PEPD6
338	14	AM180355	Clostridium difficile 630	115251167	CD630_21130	CD2113	Two-component sensor histidine kinase	Q185Q2_PEPD6
140	14	AM180355	Clostridium difficile 630	115251169	CD630_21150	CD2115	putative copper-transporting P-type ATPase	Q185Q4_PEPD6
659	14	AM180355	Clostridium difficile 630	115251171	CD630_21170	CD2117	Thioredoxin reductase	Q185Q5_PEPD6
1067	14	AM180355	Clostridium difficile 630	115251175	CD630_21210	CD2121	conserved hypothetical protein	Q185R1_PEPD6
360	14	AM180355	Clostridium difficile 630	115251182	CD630_21280	CD2128	4-hydroxy-3-methylbut-2-en-1-yl diphosphate synthase	Q185R7_PEPD6
29	14	AM180355	Clostridium difficile 630	115251183	CD630_21290	CD2129	putative membrane-associated peptidase, M50 family	Q185R9_PEPD6
338	14	AM180355	Clostridium difficile 630	328887673	CD630_21340	CD2134	putative signaling protein	Q185S3_PEPD6
272	14	AM180355	Clostridium difficile 630	115251188	CD630_21350	CD2135	Phosphatidate cytidylyltransferase CdsA	Q185S2_PEPD6
253	14	AM180355	Clostridium difficile 630	115251189	CD630_21360	CD2136	Undecaprenyl pyrophosphate synthetase	Q185S4_PEPD6
181	14	AM180355	Clostridium difficile 630	115251191	CD630_21370	CD2137	Ribosome-recycling factor	RRF_PEPD6
17	14	AM180355	Clostridium difficile 630	115251192	CD630_21380	CD2138	Uridylate kinase (UK) (Uridine monophosphate kinase) (UMP kinase) (UMPK)	PYRH_PEPD6
36	14	AM180355	Clostridium difficile 630	115251193	CD630_21390	CD2139	Elongation factor Ts (EF-Ts)	EFTS_PEPD6
650	14	AM180355	Clostridium difficile 630	115251194	CD630_21400	CD2140	30S ribosomal protein S2	RS2_PEPD6
814	14	AM180355	Clostridium difficile 630	115251195	CD630_21410	CD2141	Serine-type D-Ala-D-Ala carboxypeptidase	Q185T0_PEPD6
661	14	AM180355	Clostridium difficile 630	328887680	CD630_21550	CD2155	Biotin synthase	Q185U5_PEPD6
206	14	AM180355	Clostridium difficile 630	115251221	CD630_21680	CD2168	Hydroxylamine reductase	Q185V5_PEPD6
76	14	AM180355	Clostridium difficile 630	328887682	CD630_21700	CD2170	putative cNMP-binding regulatory protein	Q185V7_PEPD6
157	14	AM180355	Clostridium difficile 630	115251227	CD630_21740	CD2174	ABC-type transport system,cystine/aminoacid-family extracellular solute-binding protein	Q185W2_PEPD6
157	14	AM180355	Clostridium difficile 630	115251230	CD630_21770	CD2177	ABC-type transport system,cystine/aminoacid-family extracellular solute-binding protein	Q185W5_PEPD6
460	14	AM180355	Clostridium difficile 630	115251231	CD630_21780	CD2178	putative oxidoreductase, Fe-S subunit	Q185W6_PEPD6
530	14	AM180355	Clostridium difficile 630	115251236	CD630_21830	CD2183	ATP-dependent RNA helicase	Q185X0_PEPD6
788	14	AM180355	Clostridium difficile 630	115251244	CD630_21910	CD2191	putative phosphoesterase	Q185Y0_PEPD6
362	14	AM180355	Clostridium difficile 630	115251254	CD630_22000	CD2200	Histidinol-phosphate aminotransferase	Q185Y8_PEPD6
56	14	AM180355	Clostridium difficile 630	115251255	CD630_22010	CD2201	Transporter, Major Facilitator Superfamily (MFS)	Q185Z2_PEPD6
6	14	AM180355	Clostridium difficile 630	115251257	CD630_22030	CD2203	Transcriptional regulator, TetR family	Q185Z0_PEPD6
167	14	AM180355	Clostridium difficile 630	115251259	CD630_22050	CD2205	putative membrane protein	Q185Z4_PEPD6
462	14	AM180355	Clostridium difficile 630	115251260	CD630_22060	CD2206	Aldehyde dehydrogenase (aldehyde:NAD+ oxidoreductase)	Q185Z3_PEPD6
514	14	AM180355	Clostridium difficile 630	115251262	CD630_22080	CD2208	Transcriptional regulator, MarR family	Q185Z6_PEPD6
281	14	AM180355	Clostridium difficile 630	115251264	CD630_22100	CD2210	ABC-type transport system, multidrug-family ATP-binding/permease	Q185Z8_PEPD6
514	14	AM180355	Clostridium difficile 630	115251266	CD630_22120	CD2212	Transcriptional regulator, MarR family	Q186A0_PEPD6
8	14	AM180355	Clostridium difficile 630	115251268	CD630_22140	CD2214	Transcriptional regulator, HTH-type	Q186A3_PEPD6
8	14	AM180355	Clostridium difficile 630	115251269	CD630_22150	CD2215	Transcriptional regulator, HTH-type	Q186A2_PEPD6
119	14	AM180355	Clostridium difficile 630	328887692	CD630_22330	CD2233	Anaerobic sulfite reductase subunit A (Anaerobic sulfite reductase iron-sulfur subunit)	Q185A6_PEPD6
76	14	AM180355	Clostridium difficile 630	115251288	CD630_22340	CD2234	Transcriptional regulator, Crp family	Q185A5_PEPD6
338	14	AM180355	Clostridium difficile 630	115251298	CD630_22440	CD2244	putative diguanylate kinase signaling protein	Q185B6_PEPD6
167	14	AM180355	Clostridium difficile 630	115251305	CD630_22500	CD2250	putative membrane protein	Q185C2_PEPD6
8	14	AM180355	Clostridium difficile 630	115251313	CD630_22590	CD2259	conserved hypothetical protein with RmlC-like jelly roll fold	Q185D2_PEPD6
609	14	AM180355	Clostridium difficile 630	115251322	CD630_22700	CD2270	Fructose 1-phosphate kinase	Q185E1_PEPD6
167	14	AM180355	Clostridium difficile 630	115251325	CD630_22730	CD2273	putative sporulation integral membrane protein	Q185E3_PEPD6
959	14	AM180355	Clostridium difficile 630	115251331	CD630_22790	CD2279	putative sugar-phosphate dehydrogenase	Q185E9_PEPD6
53	14	AM180355	Clostridium difficile 630	115251335	CD630_22830	CD2283	Transcription antiterminator, PTS operon regulator	Q185F4_PEPD6
131	14	AM180355	Clostridium difficile 630	115251341	CD630_22890	CD2289	Two-component response regulator	Q185G0_PEPD6
8	14	AM180355	Clostridium difficile 630	115251343	CD630_22910	CD2291	Transcriptional regulator, HTH-type	Q185G1_PEPD6
724	14	AM180355	Clostridium difficile 630	115251359	CD630_23050	CD2305	putative pilin protein	Q185H8_PEPD6
8	14	AM180355	Clostridium difficile 630	115251363	CD630_23080	CD2308	Transcriptional regulator, HTH-type	Q185I2_PEPD6
63	14	AM180355	Clostridium difficile 630	115251367	CD630_23120	CD2312	ABC-type transport system, molybdenum-like permease	Q185I6_PEPD6
992	14	AM180355	Clostridium difficile 630	115251368	CD630_23130	CD2313	ABC-type transport system, molybdenum-like ATP-binding protein	Q185I7_PEPD6
131	14	AM180355	Clostridium difficile 630	115251371	CD630_23160	CD2316	Two-component response regulator	Q185I8_PEPD6
612	14	AM180355	Clostridium difficile 630	115251373	CD630_23180	CD2318	putative phosphohexomutase	Q185J2_PEPD6
694	14	AM180355	Clostridium difficile 630	115251375	CD630_23200	CD2320	Ribose-5-phosphate isomerase B1 (Phosphoriboisomerase B)	Q185J3_PEPD6
77	14	AM180355	Clostridium difficile 630	115251376	CD630_23210	CD2321	Transketolase, central and C-terminal (Sedoheptulose-7-phosphate:D-glyceraldehyde-3-phosphate glycolaldehydetransferase)	Q185J5_PEPD6
703	14	AM180355	Clostridium difficile 630	115251377	CD630_23220	CD2322	Transketolase, N-terminal (Sedoheptulose-7-phosphate:D-glyceraldehyde-3-phosphate glycolaldehydetransferase)	Q185J6_PEPD6
959	14	AM180355	Clostridium difficile 630	115251378	CD630_23230	CD2323	putative sugar-phosphate dehydrogenase	Q185J7_PEPD6
959	14	AM180355	Clostridium difficile 630	115251379	CD630_23240	CD2324	putative sugar-phosphate dehydrogenase	Q185J9_PEPD6
21	14	AM180355	Clostridium difficile 630	115251390	CD630_23350	CD2335	Inositol-5'-monophosphate dehydrogenase (IMP dehydrogenase) (IMPDH) (IMPD)	Q185K9_PEPD6
61	14	AM180355	Clostridium difficile 630	115251400	CD630_23450	CD2345	Transcriptional regulator, LysR family	Q185L9_PEPD6
414	14	AM180355	Clostridium difficile 630	115251402	CD630_23470	CD2347	putative Xaa-Pro dipeptidase	Q185M2_PEPD6
236	14	AM180355	Clostridium difficile 630	115251408	CD630_23550	CD2355	Thioredoxin 2 (Trx2)	Q185M8_PEPD6
659	14	AM180355	Clostridium difficile 630	115251409	CD630_23560	CD2356	Thioredoxin reductase 3	Q185M7_PEPD6
15	14	AM180355	Clostridium difficile 630	115251412	CD630_23590	CD2359	putative hydrolase, HAD superfamily, subfamily IIB	Q185N0_PEPD6
649	14	AM180355	Clostridium difficile 630	115251422	CD630_23700	CD2370	Nicotinate-nucleotide pyrophosphorylase	Q185P1_PEPD6
775	14	AM180355	Clostridium difficile 630	115251429	CD630_23770	CD2377	putative hydrolase, NUDIX family	Q181W3_PEPD6
53	14	AM180355	Clostridium difficile 630	328887706	CD630_23830	CD2383	Transcriptional regulator, sigma-54-dependent	Q181W8_PEPD6
338	14	AM180355	Clostridium difficile 630	115251437	CD630_23850	CD2385	putative diguanylate cyclase signaling protein	Q181W9_PEPD6
1067	14	AM180355	Clostridium difficile 630	115251448	CD630_23960	CD2396	conserved hypothetical protein	Q181Y2_PEPD6
672	14	AM180355	Clostridium difficile 630	115251454	CD630_24020	CD2402	putative cell wall hydrolase; phosphatase-associated protein	Q181Y8_PEPD6
514	14	AM180355	Clostridium difficile 630	115251457	CD630_24050	CD2405	Transcriptional regulator, MarR family	Q181Z1_PEPD6
386	14	AM180355	Clostridium difficile 630	115251458	CD630_24060	CD2406	putative lipoprotein	Q181Z0_PEPD6
24	14	AM180355	Clostridium difficile 630	328887710	CD630_24100	CD2410	Pyruvate phosphate dikinase (ATP:pyruvate,phosphate phosphotransferase)	Q181Z4_PEPD6
56	14	AM180355	Clostridium difficile 630	115251475	CD630_24230	CD2423	Transporter, Major Facilitator Superfamily (MFS)	Q182A7_PEPD6
594	14	AM180355	Clostridium difficile 630	115251490	CD630_24370	CD2437	GTP-binding protein Era	ERA_PEPD6
310	14	AM180355	Clostridium difficile 630	115251493	CD630_24400	CD2440	putative metal-dependent hydrolase	YBEY_PEPD6
69	14	AM180355	Clostridium difficile 630	115251494	CD630_24411	CD2441A	PhoH-like protein	Q182C7_PEPD6
786	14	AM180355	Clostridium difficile 630	115251501	CD630_24470	CD2447	putative histidine triad (HIT) protein	Q182D4_PEPD6
260	14	AM180355	Clostridium difficile 630	115251502	CD630_24480	CD2448	putative MiaB-like tRNA modifying enzyme	Q182D3_PEPD6
498	14	AM180355	Clostridium difficile 630	115251503	CD630_24490	CD2449	putative methyltransferase	Q182D6_PEPD6
992	14	AM180355	Clostridium difficile 630	115251510	CD630_24560	CD2456	ABC-type transport system, sugar-family ATP-binding protein	Q182E3_PEPD6
56	14	AM180355	Clostridium difficile 630	115251512	CD630_24580	CD2458	Transporter, Major Facilitator Superfamily (MFS)	Q182E4_PEPD6
375	14	AM180355	Clostridium difficile 630	115251514	CD630_24600	CD2460	Chaperone protein DnaJ	DNAJ_PEPD6
501	14	AM180355	Clostridium difficile 630	115251515	CD630_24610	CD2461	Chaperone protein dnaK (Heat shock protein 70) (Heat shock 70 kDa protein) (HSP70)	DNAK_PEPD6
446	14	AM180355	Clostridium difficile 630	115251516	CD630_24620	CD2462	Protein grpE (HSP-70 cofactor)	GRPE_PEPD6
219	14	AM180355	Clostridium difficile 630	115251518	CD630_24640	CD2464	Oxygen-independent coproporphyrinogen-III oxidase (Coproporphyrinogenase) (Coprogen oxidase)	Q182E9_PEPD6
137	14	AM180355	Clostridium difficile 630	115251520	CD630_24660	CD2466	putative tRNA-nucleotidyltransferase/Poly(A) polymerase family member	Q182F3_PEPD6
406	14	AM180355	Clostridium difficile 630	115251521	CD630_24670	CD2467	GTP-binding protein LepA	LEPA_PEPD6
848	14	AM180355	Clostridium difficile 630	115251527	CD630_24730	CD2473	30S ribosomal protein S20	RS20_PEPD6
286	14	AM180355	Clostridium difficile 630	115251528	CD630_24740	CD2474	putative DNA polymerase III, delta subunit	Q182G0_PEPD6
231	14	AM180355	Clostridium difficile 630	115251533	CD630_24790	CD2479	putative molybdenum cofactor biosynthesis	Q182G6_PEPD6
414	14	AM180355	Clostridium difficile 630	115251539	CD630_24850	CD2485	putative Xaa-Pro aminopeptidase, M24 family	Q182H3_PEPD6
338	14	AM180355	Clostridium difficile 630	115251546	CD630_24920	CD2492	Two-component sensor histidine kinase,sporulation-associated spo0A	Q182H8_PEPD6
654	14	AM180355	Clostridium difficile 630	328887716	CD630_24960	CD2496	Selenide, water dikinase (Selenophosphate synthetase) (Selenium donor protein)	SELD_PEPD6
814	14	AM180355	Clostridium difficile 630	115251551	CD630_24980	CD2498	D-alanyl-D-alanine carboxypeptidase (putative sporulation-specific penicillin-binding protein)	Q182I4_PEPD6
708	14	AM180355	Clostridium difficile 630	328887717	CD630_25000	CD2500	Argininosuccinate lyase (Arginosuccinase) (ASAL)	ARLY_PEPD6
15	14	AM180355	Clostridium difficile 630	115251554	CD630_25010	CD2501	putative hydrolase, HAD superfamily, IIB subfamily	Q182I7_PEPD6
6	14	AM180355	Clostridium difficile 630	115251558	CD630_25050	CD2505	Transcriptional regulator, TetR family	Q182J2_PEPD6
56	14	AM180355	Clostridium difficile 630	115251559	CD630_25060	CD2506	Transporter, Major Facilitator Superfamily (MFS)	Q182J1_PEPD6
731	14	AM180355	Clostridium difficile 630	115251575	CD630_25210	CD2521	Leucyl-tRNA synthetase	SYL_PEPD6
6	14	AM180355	Clostridium difficile 630	328887720	CD630_25270	CD2527	Transcriptional regulator, TetR family	Q182L5_PEPD6
239	14	AM180355	Clostridium difficile 630	115251588	CD630_25340	CD2534	ABC-type transport system, ATP-binding protein	Q182M1_PEPD6
417	14	AM180355	Clostridium difficile 630	115251602	CD630_25480	CD2548	ABC-type transport system, sugar-family permease	Q182N5_PEPD6
417	14	AM180355	Clostridium difficile 630	115251603	CD630_25490	CD2549	ABC-type transport system, sugar-family permease	Q182N6_PEPD6
366	14	AM180355	Clostridium difficile 630	115251613	CD630_25580	CD2558	Phosphopantetheine adenylyltransferase (Pantetheine-phosphate adenylyltransferase)	Q182P5_PEPD6
371	14	AM180355	Clostridium difficile 630	115251614	CD630_25590	CD2559	conserved hypothetical protein	Q182P7_PEPD6
965	14	AM180355	Clostridium difficile 630	328887724	CD630_25600	CD2560	ATP-dependent DNA helicase RecG	Q182P8_PEPD6
131	14	AM180355	Clostridium difficile 630	115251627	CD630_25710	CD2571	Two-component response regulator	Q182R0_PEPD6
607	14	AM180355	Clostridium difficile 630	115251628	CD630_25720	CD2572	putative nitroreductase	Q182R2_PEPD6
461	14	AM180355	Clostridium difficile 630	115251631	CD630_25750	CD2575	Ribulose-phosphate 3-epimerase (Pentose-5-phosphate 3-epimerase) (PPE) (R5P3E)	Q182R3_PEPD6
957	14	AM180355	Clostridium difficile 630	115251632	CD630_25760	CD2576	putative GTPase	Q182R5_PEPD6
37	14	AM180355	Clostridium difficile 630	115251637	CD630_25810	CD2581	Ribosomal RNA small subunit methyltransferase B (rRNA (cytosine-C(5)-)-methyltransferase)	Q182R9_PEPD6
391	14	AM180355	Clostridium difficile 630	115251640	CD630_25840	CD2584	Methionyl-tRNA formyltransferase	FMT_PEPD6
392	14	AM180355	Clostridium difficile 630	115251641	CD630_25850	CD2585	Peptide deformylase 2 (PDF 2) (Polypeptide deformylase 2 )	Q182S4_PEPD6
159	14	AM180355	Clostridium difficile 630	115251642	CD630_25860	CD2586	Primosomal protein N' (ATP-dependent helicase priA) (Replication factor Y)	Q182S5_PEPD6
68	14	AM180355	Clostridium difficile 630	115251643	CD630_25870	CD2587	Coenzyme A biosynthesis bifunctional protein CoaBC; phosphopantothenoylcysteine synthetase/decarboxylase	Q182S7_PEPD6
484	14	AM180355	Clostridium difficile 630	115251646	CD630_25890	CD2589	conserved hypothetical protein	Q182S9_PEPD6
943	14	AM180355	Clostridium difficile 630	115251649	CD630_25920	CD2592	Fibronectin-binding protein A	Q182T2_PEPD6
810	14	AM180355	Clostridium difficile 630	115251653	CD630_25960	CD2596	putative pseudouridylate synthase, RluC/RluD family	Q182T6_PEPD6
645	14	AM180355	Clostridium difficile 630	115251654	CD630_25970	CD2597	Lipoprotein signal peptidase (Prolipoprotein signal peptidase) (Signal peptidase II) (SPase II)	LSPA_PEPD6
199	14	AM180355	Clostridium difficile 630	115251658	CD630_26010	CD2601	Two-component response regulator	Q182U2_PEPD6
623	14	AM180355	Clostridium difficile 630	115251659	CD630_26020	CD2602	Two-component sensor histidine kinase	Q182U1_PEPD6
199	14	AM180355	Clostridium difficile 630	115251660	CD630_26030	CD2603	Clostridium difficile binary toxin regulatory gene, LytTR family	Q182U3_PEPD6
613	14	AM180355	Clostridium difficile 630	115251661	CD630_26100	CD2610	Tryptophanyl-tRNA synthetase (Tryptophan--tRNA ligase) (TrpRS)	Q182U4_PEPD6
414	14	AM180355	Clostridium difficile 630	115251664	CD630_26130	CD2613	putative peptidase, M24 family	Q182U6_PEPD6
6	14	AM180355	Clostridium difficile 630	115251666	CD630_26150	CD2615	Transcriptional regulator, TetR family	Q182V0_PEPD6
268	14	AM180355	Clostridium difficile 630	115251669	CD630_26180	CD2618	Isoleucyl-tRNA synthetase	Q182V2_PEPD6
869	14	AM180355	Clostridium difficile 630	115251674	CD630_26230	CD2623	putative pyridoxal 5'-phosphate-dependent enzyme	Q182V8_PEPD6
901	14	AM180355	Clostridium difficile 630	328887732	CD630_26260	CD2626	conserved hypothetical protein	Q182V9_PEPD6
349	14	AM180355	Clostridium difficile 630	115251678	CD630_26270	CD2627	conserved hypothetical protein	Q182W2_PEPD6
195	14	AM180355	Clostridium difficile 630	115251681	CD630_26300	CD2630	Glycerol-3-phosphate dehydrogenase (NAD(P)+) (NAD(P)H-dependent glycerol-3-phosphate dehydrogenase)	Q182W5_PEPD6
481	14	AM180355	Clostridium difficile 630	115251683	CD630_26320	CD2632	putative GTP-binding protein EngA	Q182W6_PEPD6
338	14	AM180355	Clostridium difficile 630	115251688	CD630_26370	CD2637	Two-component sensor histidine kinase	Q182X0_PEPD6
131	14	AM180355	Clostridium difficile 630	115251689	CD630_26380	CD2638	Two-component response regulator	Q182X2_PEPD6
25	14	AM180355	Clostridium difficile 630	115251693	CD630_26420	CD2642	RNA polymerase sigma-G factor	Q182X5_PEPD6
595	14	AM180355	Clostridium difficile 630	115251697	CD630_26460	CD2646	Cell division protein FtsZ	Q182X9_PEPD6
352	14	AM180355	Clostridium difficile 630	115251701	CD630_26500	CD2650	putative cell division protein Fts-Q type	Q182Y4_PEPD6
341	14	AM180355	Clostridium difficile 630	115251702	CD630_26510	CD2651	UDP-N-acetylglucosamine--N-acetylmuramyl-(pentapeptide) pyrophosphoryl-undecaprenol N-acetylglucosamine transferase	MURG_PEPD6
622	14	AM180355	Clostridium difficile 630	115251703	CD630_26520	CD2652	Cell division/stage V sporulation protein	Q182Y5_PEPD6
176	14	AM180355	Clostridium difficile 630	115251704	CD630_26530	CD2653	UDP-N-acetylmuramoylalanine--D-glutamate ligase (UDP-N-acetylmuramoyl-L-alanyl-D-glutamate synthetase) (D-glutamic acid-adding enzyme)	MURD_PEPD6
797	14	AM180355	Clostridium difficile 630	115251705	CD630_26540	CD2654	Phospho-N-acetylmuramoyl-pentapeptide-transferase (UDP-MurNAc-pentapeptide phosphotransferase)	MRAY_PEPD6
667	14	AM180355	Clostridium difficile 630	115251706	CD630_26550	CD2655	UDP-N-acetylmuramoyl-tripeptide--D-alanyl-D-alanine ligase (UDP-MurNAc-pentapeptide synthetase) (D-alanyl-D-alanine-adding enzyme)	Q182Y9_PEPD6
470	14	AM180355	Clostridium difficile 630	115251707	CD630_26560	CD2656	Stage V sporulation protein D (Sporulation-specific penicillin-binding protein)	Q182Z0_PEPD6
766	14	AM180355	Clostridium difficile 630	115251709	CD630_26580	CD2658	S-adenosyl-L-methionine-dependent methyltransferase MraW	RSMH_PEPD6
799	14	AM180355	Clostridium difficile 630	115251710	CD630_26590	CD2659	Prolipoprotein diacylglyceryl transferase	LGT_PEPD6
4	14	AM180355	Clostridium difficile 630	115251713	CD630_26620	CD2662	putative GTP-binding protein	Q182Z7_PEPD6
338	14	AM180355	Clostridium difficile 630	115251714	CD630_26630	CD2663	putative signaling protein	Q182Z6_PEPD6
218	14	AM180355	Clostridium difficile 630	115251715	CD630_26640	CD2664	UDP-N-acetylmuramyl-tripeptide synthetase	MURE_PEPD6
338	14	AM180355	Clostridium difficile 630	115251716	CD630_26650	CD2665	Transcriptional regulator, AraC family	Q182Z9_PEPD6
399	14	AM180355	Clostridium difficile 630	115251722	CD630_26710	CD2671	ABC-type transport system, ATP-binding protein; putative oligopeptide transport system	Q183A5_PEPD6
289	14	AM180355	Clostridium difficile 630	115251743	CD630_26920	CD2692	putative threonine-phosphate decarboxylase	Q183C6_PEPD6
53	14	AM180355	Clostridium difficile 630	115251751	CD630_27000	CD2700	Transcriptional regulator, sigma-54 dependent	Q183D3_PEPD6
390	14	AM180355	Clostridium difficile 630	115251756	CD630_27050	CD2705	putative amidohydrolase	Q183D9_PEPD6
864	14	AM180355	Clostridium difficile 630	115251759	CD630_27080	CD2708	Shikimate dehydrogenase 2	Q183E3_PEPD6
658	14	AM180355	Clostridium difficile 630	115251765	CD630_27140	CD2714	UDP-glucose 4-epimerase	Q183E8_PEPD6
547	14	AM180355	Clostridium difficile 630	115251766	CD630_27150	CD2715	UTP--glucose-1-phosphate uridylyltransferase	Q183E9_PEPD6
53	14	AM180355	Clostridium difficile 630	115251784	CD630_27320	CD2732	Transcriptional regulator, sigma-54-dependent	Q183G6_PEPD6
85	14	AM180355	Clostridium difficile 630	115251791	CD630_27390	CD2739	Aspartyl-tRNA synthetase (Aspartate--tRNA ligase) (AspRS)	Q183H4_PEPD6
726	14	AM180355	Clostridium difficile 630	115251792	CD630_27400	CD2740	Histidyl-tRNA synthetase (Histidine--tRNA ligase) (HisRS)	SYH_PEPD6
455	14	AM180355	Clostridium difficile 630	115251794	CD630_27420	CD2742	putative hydrolase beta-lactamase-like	Q183H6_PEPD6
507	14	AM180355	Clostridium difficile 630	115251796	CD630_27440	CD2744	GTP pyrophosphokinase (RelA/SpoT)	Q183H8_PEPD6
296	14	AM180355	Clostridium difficile 630	115251798	CD630_27460	CD2746	Single-stranded-DNA-specific exonuclease	Q183I1_PEPD6
338	14	AM180355	Clostridium difficile 630	115251806	CD630_27530	CD2753	putative signaling protein	Q183I9_PEPD6
338	14	AM180355	Clostridium difficile 630	115251807	CD630_27540	CD2754	putative diguanylate kinase signaling protein	Q183J0_PEPD6
821	14	AM180355	Clostridium difficile 630	115251810	CD630_27570	CD2757	putative acyl transferase/phospholipase	Q183J4_PEPD6
338	14	AM180355	Clostridium difficile 630	115251813	CD630_27600	CD2760	putative signaling protein	Q183J5_PEPD6
15	14	AM180355	Clostridium difficile 630	115251817	CD630_27640	CD2764	putative hydrolase, HAD superfamily, IIB subfamily	Q183K1_PEPD6
672	14	AM180355	Clostridium difficile 630	115251821	CD630_27680	CD2768	putative cell-wall hydrolase	Q183K6_PEPD6
581	14	AM180355	Clostridium difficile 630	115251823	CD630_27700	CD2770	putative glycosyl transferase, group 1	Q183K4_PEPD6
169	14	AM180355	Clostridium difficile 630	115251825	CD630_27720	CD2772	putative glycosyl transferase, family 2	Q183K9_PEPD6
169	14	AM180355	Clostridium difficile 630	115251827	CD630_27740	CD2774	putative glycosyl transferase, family 2	Q183K7_PEPD6
169	14	AM180355	Clostridium difficile 630	115251829	CD630_27760	CD2776	putative glycosyl transferase, family 2	Q183L3_PEPD6
612	14	AM180355	Clostridium difficile 630	115251833	CD630_27800	CD2780	Alpha-phosphoglucomutase	Q183L5_PEPD6
902	14	AM180355	Clostridium difficile 630	115251834	CD630_27810	CD2781	Transmembrane virulence factor, MviN family protein	Q183L8_PEPD6
1266	14	AM180355	Clostridium difficile 630	115251837	CD630_27840	CD2784	putative N-acetylmuramoyl-L-alanine amidase,autolysin	Q183L9_PEPD6
1266	14	AM180355	Clostridium difficile 630	115251839	CD630_27860	CD2786	putative cell surface protein	Q183M2_PEPD6
1266	14	AM180355	Clostridium difficile 630	115251842	CD630_27890	CD2789	Cell surface protein	Q183M7_PEPD6
128	14	AM180355	Clostridium difficile 630	115251845	CD630_27920	CD2792	Protein translocase subunit secA 2	SECA2_PEPD6
153	14	AM180355	Clostridium difficile 630	328887745	CD630_28020	CD2802	Queuine tRNA-ribosyltransferase (tRNA-guanine transglycosylase) (Guanine insertion enzyme)	Q183P1_PEPD6
615	14	AM180355	Clostridium difficile 630	115251857	CD630_28040	CD2804	S-adenosylmethionine:tRNA ribosyltransferase-isomerase (Queuosine biosynthesis protein QueA)	QUEA_PEPD6
885	14	AM180355	Clostridium difficile 630	115251858	CD630_28050	CD2805	Holliday junction ATP-dependent DNA helicase RuvB	RUVB_PEPD6
479	14	AM180355	Clostridium difficile 630	328887746	CD630_28060	CD2806	Holliday junction ATP-dependent DNA helicase RuvA	Q183P4_PEPD6
281	14	AM180355	Clostridium difficile 630	115251870	CD630_28170	CD2817	ABC-type transport system, multidrug-family ATP-binding/permease protein	Q183Q0_PEPD6
514	14	AM180355	Clostridium difficile 630	115251880	CD630_28270	CD2827	Transcriptional regulator, MarR family	Q183R5_PEPD6
489	14	AM180355	Clostridium difficile 630	115251882	CD630_28290	CD2829	putative membrane protein	Q183R3_PEPD6
147	14	AM180355	Clostridium difficile 630	115251885	CD630_28320	CD2832	putative cation efflux protein	Q183R8_PEPD6
338	14	AM180355	Clostridium difficile 630	115251891	CD630_28380	CD2838	Two-component response regulator	Q183S6_PEPD6
623	14	AM180355	Clostridium difficile 630	115251892	CD630_28390	CD2839	Two-component sensor histidine kinase	Q183S5_PEPD6
792	14	AM180355	Clostridium difficile 630	115251893	CD630_28400	CD2840	Seryl-tRNA synthetase 1 (Seryl-tRNA(Ser/Sec) synthetase 1) (Serine--tRNA ligase 1) (SerRS 1)	Q183S4_PEPD6
390	14	AM180355	Clostridium difficile 630	115251894	CD630_28410	CD2841	putative amidohydrolase	Q183S9_PEPD6
514	14	AM180355	Clostridium difficile 630	115251897	CD630_28440	CD2844	Transcriptional regulator, MarR family	Q183T5_PEPD6
524	14	AM180355	Clostridium difficile 630	115251898	CD630_28450	CD2845	Rubrerythrin	Q183T4_PEPD6
390	14	AM180355	Clostridium difficile 630	115251912	CD630_28590	CD2859	putative D-aminoacylase	Q183U7_PEPD6
53	14	AM180355	Clostridium difficile 630	328887754	CD630_28690	CD2869	Transcriptional regulator, sigma-54-dependent	Q183V3_PEPD6
301	14	AM180355	Clostridium difficile 630	115251927	CD630_28740	CD2874	putative drug/sodium antiporter, MATE family	Q183V8_PEPD6
781	14	AM180355	Clostridium difficile 630	115251928	CD630_28750	CD2875	ABC-type transport system, ferrichrome-specific ATP-binding protein	Q183W2_PEPD6
445	14	AM180355	Clostridium difficile 630	115251929	CD630_28760	CD2876	ABC-type transport system, ferrichrome-specific permease	Q183W1_PEPD6
445	14	AM180355	Clostridium difficile 630	115251930	CD630_28770	CD2877	ABC-type transport system, ferrichrome-specific permease	Q183W5_PEPD6
1012	14	AM180355	Clostridium difficile 630	115251931	CD630_28780	CD2878	ABC-type transport system, ferrichrome-specific extracellular solute-binding protein	Q183W4_PEPD6
686	14	AM180355	Clostridium difficile 630	115251938	CD630_28850	CD2885	Transcriptional regulator, GntR family	Q183X1_PEPD6
301	14	AM180355	Clostridium difficile 630	115251939	CD630_28860	CD2886	putative drug/sodium antiporter, MATE family	Q183X0_PEPD6
338	14	AM180355	Clostridium difficile 630	115251940	CD630_28870	CD2887	putative diguanylate kinase signaling protein	Q183X4_PEPD6
523	14	AM180355	Clostridium difficile 630	115251996	CD630_29410	CD2941	putative phage single-strand DNA-binding protein	Q184D1_PEPD6
8	14	AM180355	Clostridium difficile 630	115252006	CD630_29500	CD2950	Transcriptional regulator, HTH-type	Q184E2_PEPD6
52	14	AM180355	Clostridium difficile 630	115252011	CD630_29550	CD2955	V-type ATP synthase beta chain (V-type ATPase subunit B)	VATB_PEPD6
52	14	AM180355	Clostridium difficile 630	115252012	CD630_29560	CD2956	V-type ATP synthase alpha chain (V-type ATPase subunit A)	VATA_PEPD6
338	14	AM180355	Clostridium difficile 630	115252022	CD630_29650	CD2965	putative signaling protein	Q184F2_PEPD6
462	14	AM180355	Clostridium difficile 630	115252023	CD630_29660	CD2966	Aldehyde-alcohol dehydrogenase	Q184F6_PEPD6
634	14	AM180355	Clostridium difficile 630	115252044	CD630_29860	CD2986	Undecaprenyl-diphosphatase 2 (Undecaprenyl pyrophosphate phosphatase 2) (Bacitracin resistance protein 2)	UPPP2_PEPD6
495	14	AM180355	Clostridium difficile 630	115252049	CD630_29910	CD2991	ABC-type transport system, sulfonate-family permease	Q184I2_PEPD6
781	14	AM180355	Clostridium difficile 630	115252055	CD630_29970	CD2997	ABC-type transport system, iron-family ATP-binding protein	Q184I7_PEPD6
445	14	AM180355	Clostridium difficile 630	115252056	CD630_29980	CD2998	ABC-type transport system, iron-family permease	Q184I9_PEPD6
1012	14	AM180355	Clostridium difficile 630	115252057	CD630_29990	CD2999	ABC-type transport system, iron-family extracellular solute-binding protein	Q184J0_PEPD6
765	14	AM180355	Clostridium difficile 630	115252064	CD630_30060	CD3006	Alcohol dehydrogenase	Q184J7_PEPD6
236	14	AM180355	Clostridium difficile 630	115252088	CD630_30330	CD3033	Thioredoxin	Q184M2_PEPD6
239	14	AM180355	Clostridium difficile 630	115252110	CD630_30560	CD3056	ABC-type transport system, ATP-binding protein	Q184P3_PEPD6
896	14	AM180355	Clostridium difficile 630	115252128	CD630_30740	CD3074	tagatose-bisphosphate aldolase	Q184R0_PEPD6
686	14	AM180355	Clostridium difficile 630	115252144	CD630_30900	CD3090	Transcriptional regulator, GntR family	Q184S8_PEPD6
53	14	AM180355	Clostridium difficile 630	115252148	CD630_30940	CD3094	Transcriptional regulator, sigma-54-dependent	Q184T0_PEPD6
15	14	AM180355	Clostridium difficile 630	328887775	CD630_31040	CD3104	putative hydrolase, HAD superfamily, IIB subfamily; putative sugar phosphatase	Q184T9_PEPD6
765	14	AM180355	Clostridium difficile 630	115252159	CD630_31050	CD3105	putative iron-containing alcohol dehydrogenase	Q184U3_PEPD6
8	14	AM180355	Clostridium difficile 630	328887776	CD630_31200	CD3120	Transcriptional regulator, AbrB family	Q184V8_PEPD6
338	14	AM180355	Clostridium difficile 630	115252186	CD630_31310	CD3131	Transcriptional regulator, AraC family	Q184W8_PEPD6
896	14	AM180355	Clostridium difficile 630	115252190	CD630_31350	CD3135	putative fructose-1-6-bisphosphate aldolase	Q184X4_PEPD6
8	14	AM180355	Clostridium difficile 630	115252194	CD630_31390	CD3139	Transcriptional regulator, Phage-type	Q184X7_PEPD6
8	14	AM180355	Clostridium difficile 630	115252208	CD630_31530	CD3153	Transcriptional regulator, Phage-type	Q184Z2_PEPD6
8	14	AM180355	Clostridium difficile 630	115252209	CD630_31540	CD3154	Transcriptional regulator, Phage-type	Q184Z1_PEPD6
725	14	AM180355	Clostridium difficile 630	115252213	CD630_31570	CD3157	SsrA-binding protein	SSRP_PEPD6
213	14	AM180355	Clostridium difficile 630	115252218	CD630_31620	CD3162	ABC-type transport system, multidrug-family ATP-binding protein	Q185A0_PEPD6
369	14	AM180355	Clostridium difficile 630	115252220	CD630_31640	CD3164	Ribonuclease R	Q185A2_PEPD6
782	14	AM180355	Clostridium difficile 630	115252227	CD630_31700	CD3170	Enolase (2-phosphoglycerate dehydratase) (2-phospho-D-glycerate hydro-lyase)	ENO_PEPD6
162	14	AM180355	Clostridium difficile 630	115252228	CD630_31710	CD3171	2,3-bisphosphoglycerate-independent phosphoglycerate mutase (Phosphoglyceromutase) (BPG-independent PGAM) (iPGM)	GPMI_PEPD6
22	14	AM180355	Clostridium difficile 630	115252229	CD630_31720	CD3172	Triosephosphate isomerase (TIM) (Triose-phosphate isomerase)	Q181T6_PEPD6
388	14	AM180355	Clostridium difficile 630	115252230	CD630_31730	CD3173	Phosphoglycerate kinase	PGK_PEPD6
819	14	AM180355	Clostridium difficile 630	115252231	CD630_31740	CD3174	Glyceraldehyde-3-phosphate dehydrogenase (GAPDH)	Q181T9_PEPD6
577	14	AM180355	Clostridium difficile 630	115252233	CD630_31760	CD3176	RNA polymerase sigma-54 factor	Q181U0_PEPD6
390	14	AM180355	Clostridium difficile 630	115252238	CD630_31810	CD3181	putative amidohydrolase	Q181U7_PEPD6
390	14	AM180355	Clostridium difficile 630	115252239	CD630_31820	CD3182	putative D-aminoacylase	Q181U6_PEPD6
346	14	AM180355	Clostridium difficile 630	115252240	CD630_31830	CD3183	putative peptidase, M20 family	Q181U8_PEPD6
53	14	AM180355	Clostridium difficile 630	328887781	CD630_31860	CD3186	Transcriptional regulator, sigma-54-dependent	Q181V1_PEPD6
1266	14	AM180355	Clostridium difficile 630	115252248	CD630_31920	CD3192	putative cell surface peptidase, M4 family	Q181V6_PEPD6
213	14	AM180355	Clostridium difficile 630	115252257	CD630_32010	CD3201	ABC-type transport system, multidrug-family ATP-binding protein	Q17ZU4_PEPD6
338	14	AM180355	Clostridium difficile 630	115252258	CD630_32020	CD3202	Two-component sensor histidine kinase	Q17ZU6_PEPD6
131	14	AM180355	Clostridium difficile 630	115252259	CD630_32030	CD3203	Two-component response regulator	Q17ZU7_PEPD6
607	14	AM180355	Clostridium difficile 630	115252261	CD630_32050	CD3205	putative nitroreductase	Q17ZU8_PEPD6
301	14	AM180355	Clostridium difficile 630	115252263	CD630_32070	CD3207	putative multi antimicrobial extrusion protein,MatE family	Q17ZV1_PEPD6
514	14	AM180355	Clostridium difficile 630	115252264	CD630_32080	CD3208	Transcriptional regulator, MarR family	Q17ZV2_PEPD6
992	14	AM180355	Clostridium difficile 630	115252271	CD630_32150	CD3215	ABC-type transport system, glycine betaine/carnitine/choline ATP-binding protein	Q17ZV9_PEPD6
542	14	AM180355	Clostridium difficile 630	115252276	CD630_32200	CD3220	putative methyltransferase	Q17ZW4_PEPD6
550	14	AM180355	Clostridium difficile 630	115252279	CD630_32220	CD3222	L-serine dehydratase	Q17ZW7_PEPD6
877	14	AM180355	Clostridium difficile 630	115252280	CD630_32230	CD3223	Dihydrodipicolinate synthase 2	Q17ZW8_PEPD6
126	14	AM180355	Clostridium difficile 630	115252281	CD630_32240	CD3224	Aspartate-semialdehyde dehydrogenase	Q17ZW9_PEPD6
877	14	AM180355	Clostridium difficile 630	115252282	CD630_32250	CD3225	Dihydrodipicolinate synthase 3	Q17ZX0_PEPD6
264	14	AM180355	Clostridium difficile 630	115252283	CD630_32260	CD3226	Dihydrodipicolinate reductase 1 (DHPR 1)	Q17ZX1_PEPD6
264	14	AM180355	Clostridium difficile 630	115252286	CD630_32290	CD3229	Dihydrodipicolinate reductase 2 (DHPR 2)	Q17ZX4_PEPD6
53	14	AM180355	Clostridium difficile 630	115252290	CD630_32330	CD3233	putative sigma-54 interacting protein	Q17ZX8_PEPD6
542	14	AM180355	Clostridium difficile 630	115252291	CD630_32340	CD3234	conserved hypothetical protein	Q17ZX9_PEPD6
53	14	AM180355	Clostridium difficile 630	115252301	CD630_32450	CD3245	Transcriptional regulator, sigma-54-dependent	Q17ZY8_PEPD6
758	14	AM180355	Clostridium difficile 630	115252309	CD630_32530	CD3253	Folylpolyglutamate synthase	Q17ZZ4_PEPD6
199	14	AM180355	Clostridium difficile 630	115252311	CD630_32550	CD3255	Two-component response regulator VirR-like	Q17ZZ9_PEPD6
860	14	AM180355	Clostridium difficile 630	115252312	CD630_32560	CD3256	valyl-tRNA synthetase	Q180A1_PEPD6
53	14	AM180355	Clostridium difficile 630	115252314	CD630_32580	CD3258	Iron hydrogenase	Q180A2_PEPD6
417	14	AM180355	Clostridium difficile 630	115252318	CD630_32620	CD3262	ABC-type transport system, phosphate-specific permease	Q180A6_PEPD6
417	14	AM180355	Clostridium difficile 630	115252319	CD630_32630	CD3263	ABC-type transport system, phosphate-specific permease	Q180A7_PEPD6
338	14	AM180355	Clostridium difficile 630	115252322	CD630_32660	CD3266	Two-component sensor histidine kinase	Q180A9_PEPD6
60	14	AM180355	Clostridium difficile 630	115252337	CD630_32810	CD3281	Pyrroline-5-carboxylate reductase	Q180C5_PEPD6
378	14	AM180355	Clostridium difficile 630	115252339	CD630_32830	CD3283	Pyruvate formate-lyase (activating enzyme)	Q180C7_PEPD6
172	14	AM180355	Clostridium difficile 630	115252340	CD630_32840	CD3284	Serine protease, HrtA family	Q180C8_PEPD6
724	14	AM180355	Clostridium difficile 630	115252350	CD630_32940	CD3294	putative type IV pilin PilA	Q180D8_PEPD6
2	14	AM180355	Clostridium difficile 630	115252351	CD630_32950	CD3295	putative type II secretion system protein	Q180D7_PEPD6
56	14	AM180355	Clostridium difficile 630	115252355	CD630_32990	CD3299	Transporter, Major Facilitator Superfamily (MFS)	Q180E3_PEPD6
657	14	AM180355	Clostridium difficile 630	328887794	CD630_33010	CD3301	ATP-dependent protease La, S16 peptidase family	LON_PEPD6
557	14	AM180355	Clostridium difficile 630	115252360	CD630_33040	CD3304	ATP-dependent Clp protease ATP-binding subunit clpX	CLPX_PEPD6
122	14	AM180355	Clostridium difficile 630	115252361	CD630_33050	CD3305	ATP-dependent Clp protease proteolytic subunit 1	Q180F0_PEPD6
117	14	AM180355	Clostridium difficile 630	115252362	CD630_33060	CD3306	Trigger factor (TF)	TIG_PEPD6
855	14	AM180355	Clostridium difficile 630	328887795	CD630_33090	CD3309	DNA ligase (Polydeoxyribonucleotide synthase [NAD+])	DNLJ_PEPD6
56	14	AM180355	Clostridium difficile 630	115252368	CD630_33120	CD3312	Transporter, Major Facilitator Superfamily (MFS)	Q180F6_PEPD6
460	14	AM180355	Clostridium difficile 630	115252369	CD630_33130	CD3313	putative oxidoreductase, Fe-S subunit	Q180F7_PEPD6
460	14	AM180355	Clostridium difficile 630	115252371	CD630_33150	CD3315	putative oxidoreductase, Fe-S subunit	Q180F9_PEPD6
173	14	AM180355	Clostridium difficile 630	115252373	CD630_33160	CD3316	Formate dehydrogenase formation protein	Q180G0_PEPD6
942	14	AM180355	Clostridium difficile 630	328887796	CD630_33170	CD3317	Formate dehydrogenase-H (selenocysteine)	Q180G2_PEPD6
8	14	AM180355	Clostridium difficile 630	115252386	CD630_33300	CD3330	Transcriptional regulator, HTH-type Tn916-like,CTn6-Orf6	Q180H4_PEPD6
122	14	AM180355	Clostridium difficile 630	115252408	CD630_33510	CD3351	ATP-dependent Clp protease proteolytic subunit 2 (Endopeptidase Clp 2)	Q180J6_PEPD6
607	14	AM180355	Clostridium difficile 630	115252412	CD630_33550	CD3355	putative nitroreductase	Q180K0_PEPD6
131	14	AM180355	Clostridium difficile 630	115252417	CD630_33600	CD3360	Two-component response regulator	Q180K5_PEPD6
338	14	AM180355	Clostridium difficile 630	115252422	CD630_33650	CD3365	putative diguanylate kinase signaling protein	Q180L1_PEPD6
957	14	AM180355	Clostridium difficile 630	115252425	CD630_33680	CD3368	putative ribosome biogenesis GTPase RsgA; putative EngC-like GTPase	Q180L2_PEPD6
298	14	AM180355	Clostridium difficile 630	115252453	CD630_33930	CD3393	23S rRNA (uracil-5-)-methyltransferase RumA (23S rRNA(M-5-U1939)-methyltransferase)	Q180P1_PEPD6
934	14	AM180355	Clostridium difficile 630	115252454	CD630_33940	CD3394	Pyruvate kinase (PK)	Q180P2_PEPD6
565	14	AM180355	Clostridium difficile 630	115252455	CD630_33950	CD3395	6-phosphofructokinase (Phosphofructokinase) (Phosphohexokinase)	PFKA_PEPD6
35	14	AM180355	Clostridium difficile 630	115252456	CD630_33960	CD3396	DNA polymerase III DnaE subunit alpha	Q180P3_PEPD6
93	14	AM180355	Clostridium difficile 630	115252460	CD630_34000	CD3400	conserved hypothetical protein, UPF0042 family	Y3400_PEPD6
158	14	AM180355	Clostridium difficile 630	115252461	CD630_34010	CD3401	putative phosphoesterase	Q180Q0_PEPD6
736	14	AM180355	Clostridium difficile 630	115252462	CD630_34020	CD3402	UDP-N-acetylenolpyruvoylglucosamine reductase	MURB_PEPD6
932	14	AM180355	Clostridium difficile 630	115252465	CD630_34050	CD3405	putative iron-only hydrogenase,electron-transferring subunit HymA-like	Q180Q3_PEPD6
347	14	AM180355	Clostridium difficile 630	115252466	CD630_34060	CD3406	putative iron-only hydrogenase,electron-transferring subunit HymB-like	Q180Q4_PEPD6
379	14	AM180355	Clostridium difficile 630	115252470	CD630_34100	CD3410	Excinuclease ABC subunit C	UVRC_PEPD6
277	14	AM180355	Clostridium difficile 630	115252471	CD630_34110	CD3411	Excinuclease ABC subunit A	Q180Q9_PEPD6
129	14	AM180355	Clostridium difficile 630	115252472	CD630_34120	CD3412	Excinuclease ABC subunit B	Q180R0_PEPD6
417	14	AM180355	Clostridium difficile 630	115252475	CD630_34150	CD3415	ABC-type transport system, sugar-family permease	Q180R3_PEPD6
417	14	AM180355	Clostridium difficile 630	115252476	CD630_34160	CD3416	ABC-type transport system, sugar-family permease	Q180R4_PEPD6
992	14	AM180355	Clostridium difficile 630	115252477	CD630_34170	CD3417	ABC-type transport system, sugar-family ATP-binding protein	Q180R5_PEPD6
575	14	AM180355	Clostridium difficile 630	115252478	CD630_34180	CD3418	Precorrin-2 dehydrogenase	Q180R6_PEPD6
963	14	AM180355	Clostridium difficile 630	328887811	CD630_34190	CD3419	Delta-aminolevulinic acid dehydratase (porphobilinogen synthase)	Q180R7_PEPD6
712	14	AM180355	Clostridium difficile 630	328887812	CD630_34200	CD3420	Bifunctional uroporphyrinogen-III methyltransferase/uroporphyrinogen-III synthase	Q180R8_PEPD6
321	14	AM180355	Clostridium difficile 630	115252484	CD630_34240	CD3424	Cobalt-precorrin-3B C(17)-methyltransferase (Cobalt-precorrin-3 methyltransferase) (Cobalt-precorrin-3 methylase)	Q180S0_PEPD6
825	14	AM180355	Clostridium difficile 630	115252485	CD630_34250	CD3425	Cobalamin biosynthesis protein CbiG	Q180S4_PEPD6
193	14	AM180355	Clostridium difficile 630	115252486	CD630_34260	CD3426	Cobalt-precorrin-4 C(11)-methyltransferase (Cobalt-precorrin-3 methylase)	Q180S3_PEPD6
442	14	AM180355	Clostridium difficile 630	115252489	CD630_34290	CD3429	Cobalt-precorrin-6A synthase [deacetylating]	CBID_PEPD6
764	14	AM180355	Clostridium difficile 630	115252490	CD630_34300	CD3430	Cobalt-precorrin-8X methylmutase (Cobalt-precorrin isomerase) (HBA synthase)	Q180S7_PEPD6
289	14	AM180355	Clostridium difficile 630	115252492	CD630_34320	CD3432	Threonine-phosphate decarboxylase (L-threonine-O-3-phosphate decarboxylase), CobD/CbiB family	Q180S9_PEPD6
695	14	AM180355	Clostridium difficile 630	115252493	CD630_34330	CD3433	Cobalamin biosynthesis protein CbiB, CobD/CbiB family	Q180T1_PEPD6
345	14	AM180355	Clostridium difficile 630	328887814	CD630_34340	CD3434	Cobyrinic acid A,C-diamide synthase	Q180T2_PEPD6
203	14	AM180355	Clostridium difficile 630	115252495	CD630_34350	CD3435	Cobyric acid synthase CobQ	COBQ_PEPD6
28	14	AM180355	Clostridium difficile 630	115252497	CD630_34370	CD3437	Cobalamin synthase CobS (Cobalamin-5-phosphate synthase)	COBS_PEPD6
180	14	AM180355	Clostridium difficile 630	115252498	CD630_34380	CD3438	Bifunctional adenosylcobalamin biosynthesis protein CobU [Adenosylcobinamide kinase; Adenosylcobinamide-phosphate guanylyltransferase]	Q180T7_PEPD6
416	14	AM180355	Clostridium difficile 630	115252499	CD630_34390	CD3439	Nicotinate-nucleotide--dimethylbenzimidazole phosphoribosyltransferase (NN:DBI PRT) (N(1)-alpha-phosphoribosyltransferase)	COBT_PEPD6
414	14	AM180355	Clostridium difficile 630	115252502	CD630_34420	CD3442	putative peptidase, M24 family	Q180U0_PEPD6
896	14	AM180355	Clostridium difficile 630	115252508	CD630_34480	CD3448	putative ketose-bisphophate aldolase class II; putative tagatose-bisphosphate aldolase GatY	Q180U5_PEPD6
609	14	AM180355	Clostridium difficile 630	115252511	CD630_34510	CD3451	putative carbohydrate/purine kinase; putative tagatose-6-phosphate kinase LacC	Q180U9_PEPD6
686	14	AM180355	Clostridium difficile 630	115252512	CD630_34520	CD3452	Transcriptional regulator, GntR family	Q180V1_PEPD6
390	14	AM180355	Clostridium difficile 630	115252513	CD630_34530	CD3453	N-acetylglucosamine-6-phosphate deacetylase	Q180V0_PEPD6
798	14	AM180355	Clostridium difficile 630	115252515	CD630_34550	CD3455	putative carboxy-terminal protease	Q180V3_PEPD6
77	14	AM180355	Clostridium difficile 630	115252519	CD630_34590	CD3459	Transketolase, pyridine binding subunit	Q180V8_PEPD6
703	14	AM180355	Clostridium difficile 630	115252520	CD630_34600	CD3460	Transketolase, thiamine diphosphate binding subunit	Q180V7_PEPD6
293	14	AM180355	Clostridium difficile 630	115252523	CD630_34630	CD3463	Alanine racemase 2	Q180W0_PEPD6
52	14	AM180355	Clostridium difficile 630	115252528	CD630_34680	CD3468	ATP synthase subunit beta (ATPase subunit beta) (ATP synthase F1 sector subunit beta )	ATPB_PEPD6
124	14	AM180355	Clostridium difficile 630	115252537	CD630_34770	CD3477	putative dCMP deaminase	Q180X5_PEPD6
694	14	AM180355	Clostridium difficile 630	115252540	CD630_34800	CD3480	Ribose-5-phosphate isomerase 2	Q180X7_PEPD6
49	14	AM180355	Clostridium difficile 630	328887821	CD630_34820	CD3482	putative RNA-binding protein	Q180X9_PEPD6
249	14	AM180355	Clostridium difficile 630	115252544	CD630_34840	CD3484	Peptide chain release factor 1 (RF-1)	RF1_PEPD6
630	14	AM180355	Clostridium difficile 630	115252545	CD630_34850	CD3485	Modification methylase HemK	Q180Y4_PEPD6
197	14	AM180355	Clostridium difficile 630	328887822	CD630_34870	CD3487	Transcription termination factor Rho	Q180Y6_PEPD6
547	14	AM180355	Clostridium difficile 630	115252549	CD630_34880	CD3488	UTP--glucose-1-phosphate uridylyltransferase	Q180Y5_PEPD6
950	14	AM180355	Clostridium difficile 630	115252557	CD630_34960	CD3496	Non-specific DNA-binding protein HBsu; signal recognition particle-like (SRP) component	Q180Z4_PEPD6
178	14	AM180355	Clostridium difficile 630	115252558	CD630_34970	CD3497	Bifunctional protein [Includes: Tetrapyrrole methylase; NTP pyrophosphohydrolase MazG]	Q180Z6_PEPD6
278	14	AM180355	Clostridium difficile 630	115252562	CD630_35010	CD3501	Transcription-repair coupling factor (TRCF ATP-dependent helicase mfd)	Q181A0_PEPD6
233	14	AM180355	Clostridium difficile 630	115252563	CD630_35020	CD3502	Peptidyl-tRNA hydrolase (PTH)	PTH_PEPD6
156	14	AM180355	Clostridium difficile 630	115252564	CD630_35030	CD3503	putative type IV prepilin leader peptidase	Q181A1_PEPD6
156	14	AM180355	Clostridium difficile 630	115252565	CD630_35040	CD3504	putative type IV prepilin peptidase, A24A family	Q181A3_PEPD6
1718	14	AM180355	Clostridium difficile 630	115252571	CD630_35100	CD3510	putative membrane protein	Q181A8_PEPD6
2	14	AM180355	Clostridium difficile 630	115252572	CD630_35110	CD3511	putative type IV pilus secretion protein	Q181B1_PEPD6
772	14	AM180355	Clostridium difficile 630	328887824	CD630_35120	CD3512	putative type IV pilus transporter system,ATP-binding	Q181B0_PEPD6
724	14	AM180355	Clostridium difficile 630	115252574	CD630_35130	CD3513	putative pilin protein	Q181B2_PEPD6
663	14	AM180355	Clostridium difficile 630	115252575	CD630_35140	CD3514	Ribose-phosphate pyrophosphokinase	Q181B3_PEPD6
547	14	AM180355	Clostridium difficile 630	115252576	CD630_35150	CD3515	Bifunctional protein GlmU [Includes: UDP-N-acetylglucosamine pyrophosphorylase ; Glucosamine-1-phosphate N-acetyltransferase]	GLMU_PEPD6
348	14	AM180355	Clostridium difficile 630	115252579	CD630_35180	CD3518	UDP-N-acetylmuramate--L-alanine ligase (UDP-N-acetylmuramoyl-L-alanine synthetase)	MURC_PEPD6
147	14	AM180355	Clostridium difficile 630	328887825	CD630_35200	CD3520	putative cation efflux protein	Q181B8_PEPD6
539	14	AM180355	Clostridium difficile 630	115252584	CD630_35230	CD3523	Dimethyladenosine transferase (S-adenosylmethionine-6-N', N'-adenosyl(rRNA) dimethyltransferase)	RSMA_PEPD6
992	14	AM180355	Clostridium difficile 630	115252588	CD630_35270	CD3527	ABC-type transport system, iron-family ATP-binding protein	Q181C6_PEPD6
992	14	AM180355	Clostridium difficile 630	115252591	CD630_35300	CD3530	ABC-type transport system, iron-family ATP-binding protein	Q181C9_PEPD6
330	14	AM180355	Clostridium difficile 630	115252592	CD630_35310	CD3531	putative polymerase/histidinol phosphatase-like	Q181D1_PEPD6
748	14	AM180355	Clostridium difficile 630	115252600	CD630_35390	CD3539	putative deoxyribonuclease	Q181D6_PEPD6
780	14	AM180355	Clostridium difficile 630	115252601	CD630_35400	CD3540	Methionyl-tRNA synthetase (Methionine--tRNA ligase) (MetRS)	Q181D9_PEPD6
649	14	AM180355	Clostridium difficile 630	115252604	CD630_35430	CD3543	putative nicotinate phosphribosyltransferase	Q181E1_PEPD6
186	14	AM180355	Clostridium difficile 630	115252607	CD630_35460	CD3546	putative tetrapyrrole methylase	Q181E6_PEPD6
846	14	AM180355	Clostridium difficile 630	115252609	CD630_35480	CD3548	putative YaaT-like protein involved in sporulation or related to DNA replication	Q181E9_PEPD6
163	14	AM180355	Clostridium difficile 630	115252610	CD630_35490	CD3549	DNA polymerase III, delta prime subunit	Q181E8_PEPD6
79	14	AM180355	Clostridium difficile 630	115252617	CD630_35540	CD3554	transfer RNA-dihydrouridine synthase	Q181F5_PEPD6
789	14	AM180355	Clostridium difficile 630	115252621	CD630_35580	CD3558	BirA bifunctional protein (Includes: biotin operon repressor and biotin--[acetyl-CoA-carboxylase] synthetase)	Q181F8_PEPD6
829	14	AM180355	Clostridium difficile 630	115252622	CD630_35590	CD3559	Cell division protease FtsH2	Q181G0_PEPD6
46	14	AM180355	Clostridium difficile 630	115252623	CD630_35600	CD3560	transfer RNA(Ile)-lysidine synthase (tRNA(Ile)-lysidine synthetase) (tRNA(Ile)-2-lysyl-cytidine synthase)	TILS_PEPD6
640	14	AM180355	Clostridium difficile 630	115252625	CD630_35620	CD3562	Glutamate racemase	Q181G1_PEPD6
31	14	AM180355	Clostridium difficile 630	115252629	CD630_35660	CD3566	4-diphosphocytidyl-2-C-methyl-D-erythritol kinase (4-(cytidine-5'-diphospho)-2-C-methyl-D-erythritol kinase)	ISPE_PEPD6
56	14	AM180355	Clostridium difficile 630	115252640	CD630_35760	CD3576	Transporter, Major Facilitator Superfamily (MFS)	Q181H8_PEPD6
202	14	AM180355	Clostridium difficile 630	115252652	CD630_35880	CD3588	Carbamoyl-phosphate synthase large chain 1	Q181J0_PEPD6
202	14	AM180355	Clostridium difficile 630	115252654	CD630_35900	CD3590	Carbamoyl-phosphate synthase large chain 2	Q181J2_PEPD6
131	14	AM180355	Clostridium difficile 630	115252664	CD630_36000	CD3600	Two-component response regulator, CheY family	Q181K2_PEPD6
390	14	AM180355	Clostridium difficile 630	115252671	CD630_36060	CD3606	putative hydrolase	Q181K8_PEPD6
61	14	AM180355	Clostridium difficile 630	115252703	CD630_36390	CD3639	Transcriptional regulator, LysR family	Q181P0_PEPD6
390	14	AM180355	Clostridium difficile 630	115252707	CD630_36430	CD3643	Dihydroorotase	Q181P4_PEPD6
686	14	AM180355	Clostridium difficile 630	115252710	CD630_36460	CD3646	Transcriptional regulator, GntR family	Q181P8_PEPD6
578	14	AM180355	Clostridium difficile 630	115252719	CD630_36550	CD3655	Adenylosuccinate synthetase (IMP--aspartate ligase) (AdSS) (AMPSase)	PURA_PEPD6
626	14	AM180355	Clostridium difficile 630	115252721	CD630_36570	CD3657	Replicative DNA helicase	Q181Q8_PEPD6
81	14	AM180355	Clostridium difficile 630	115252722	CD630_36580	CD3658	50S ribosomal protein L9	RL9_PEPD6
523	14	AM180355	Clostridium difficile 630	115252727	CD630_36620	CD3662	Single-stranded DNA-binding protein (Helix-destabilizing protein)	Q181R6_PEPD6
210	14	AM180355	Clostridium difficile 630	115252728	CD630_36630	CD3663	30S ribosomal protein S6	RS6_PEPD6
269	14	AM180355	Clostridium difficile 630	115252732	CD630_36670	CD3667	conserved hypothetical protein, SirA family	Q181S1_PEPD6
551	14	AM180355	Clostridium difficile 630	115252735	CD630_36700	CD3670	putative cysteine desulfurase family protein	Q181S2_PEPD6
879	14	AM180355	Clostridium difficile 630	115252736	CD630_36710	CD3671	Stage 0 sporulation protein J, site-specific DNA-binding protein	Q181S3_PEPD6
647	14	AM180355	Clostridium difficile 630	115252737	CD630_36720	CD3672	Transcriptional regulator, sporulation initiation inhibitor, chromosome partitioning protein	Q181S6_PEPD6
439	14	AM180355	Clostridium difficile 630	115252740	CD630_36760	CD3676	transfer RNA modification GTPase MnmE	MNME_PEPD6
257	14	AM180355	Clostridium difficile 630	115252741	CD630_36770	CD3677	putative SpoIIIJ-associated RNA/ssDNA-binding protein Jag	Q181S9_PEPD6
257	14	CP000141	Carboxydothermus hydrogenoformans Z-2901	77997281	CHY_0005	-	jag protein	Q3AG57_CARHZ
439	14	CP000141	Carboxydothermus hydrogenoformans Z-2901	77996708	CHY_0006	-	tRNA modification GTPase TrmE	MNME_CARHZ
647	14	CP000141	Carboxydothermus hydrogenoformans Z-2901	77995775	CHY_0009	-	sporulation initiation inhibitor protein soj	Q3AG53_CARHZ
879	14	CP000141	Carboxydothermus hydrogenoformans Z-2901	77995178	CHY_0010	-	stage 0 sporulation protein J	Q3AG52_CARHZ
551	14	CP000141	Carboxydothermus hydrogenoformans Z-2901	77997080	CHY_0011	-	cysteine desulfurase family protein	Q3AG51_CARHZ
61	14	CP000141	Carboxydothermus hydrogenoformans Z-2901	77996849	CHY_0013	-	transcriptional regulator, LysR family	Q3AG49_CARHZ
875	14	CP000141	Carboxydothermus hydrogenoformans Z-2901	77995788	CHY_0016	-	conserved hypothetical protein TIGR00268	Q3AG46_CARHZ
4	14	CP000141	Carboxydothermus hydrogenoformans Z-2901	77996732	CHY_0031	-	GTP-binding protein YchF	Q3AG31_CARHZ
42	14	CP000141	Carboxydothermus hydrogenoformans Z-2901	77997318	CHY_0033	-	mechanosensitive ion channel family protein	Q3AG29_CARHZ
210	14	CP000141	Carboxydothermus hydrogenoformans Z-2901	77994946	CHY_0035	-	ribosomal protein S6	RS6_CARHZ
523	14	CP000141	Carboxydothermus hydrogenoformans Z-2901	77996130	CHY_0036	-	single-strand binding protein	Q3AG26_CARHZ
81	14	CP000141	Carboxydothermus hydrogenoformans Z-2901	77995456	CHY_0039	-	ribosomal protein L9	RL9_CARHZ
626	14	CP000141	Carboxydothermus hydrogenoformans Z-2901	77995351	CHY_0041	-	replicative DNA helicase	Q3AG21_CARHZ
163	14	CP000141	Carboxydothermus hydrogenoformans Z-2901	77995858	CHY_0051	-	putative DNA polymerase III, delta prime subunit	Q3AG11_CARHZ
846	14	CP000141	Carboxydothermus hydrogenoformans Z-2901	77995073	CHY_0052	-	putative tpl protein	Q3AG10_CARHZ
186	14	CP000141	Carboxydothermus hydrogenoformans Z-2901	77995206	CHY_0055	-	conserved hypothetical protein TIGR00096	Q3AG07_CARHZ
172	14	CP000141	Carboxydothermus hydrogenoformans Z-2901	77996693	CHY_0057	-	putative serine protease Do	Q3AG05_CARHZ
61	14	CP000141	Carboxydothermus hydrogenoformans Z-2901	77994861	CHY_0059	-	transcriptional regulator, LysR family	Q3AG03_CARHZ
258	14	CP000141	Carboxydothermus hydrogenoformans Z-2901	77996345	CHY_0061	-	fumarate hydratase, alpha subunit	Q3AG01_CARHZ
715	14	CP000141	Carboxydothermus hydrogenoformans Z-2901	77995191	CHY_0062	-	fumarate hydratase, beta subunit	Q3AG00_CARHZ
338	14	CP000141	Carboxydothermus hydrogenoformans Z-2901	77995725	CHY_0074	-	EAL domain protein	Q3AFY8_CARHZ
609	14	CP000141	Carboxydothermus hydrogenoformans Z-2901	77997209	CHY_0076	-	kinase, PfkB family	Q3AFY6_CARHZ
150	14	CP000141	Carboxydothermus hydrogenoformans Z-2901	77996689	CHY_0085	-	carbon-monoxide dehydrogenase, catalytic subunit	COOS2_CARHZ
460	14	CP000141	Carboxydothermus hydrogenoformans Z-2901	77997227	CHY_0086	-	iron-sulfur cluster-binding protein CooF	Q3AFX6_CARHZ
386	14	CP000141	Carboxydothermus hydrogenoformans Z-2901	77996267	CHY_0088	-	efflux transporter, RND family, MFP subunit	Q3AFX4_CARHZ
239	14	CP000141	Carboxydothermus hydrogenoformans Z-2901	77995153	CHY_0089	-	ABC transporter, ATP-binding protein	Q3AFX3_CARHZ
75	14	CP000141	Carboxydothermus hydrogenoformans Z-2901	77994846	CHY_0090	-	ABC transporter, permease protein	Q3AFX2_CARHZ
338	14	CP000141	Carboxydothermus hydrogenoformans Z-2901	77995373	CHY_0091	-	sensor histidine kinase	Q3AFX1_CARHZ
131	14	CP000141	Carboxydothermus hydrogenoformans Z-2901	77997303	CHY_0092	-	DNA-binding response regulator	Q3AFX0_CARHZ
56	14	CP000141	Carboxydothermus hydrogenoformans Z-2901	77994757	CHY_0098	-	putative transporter	Q3AFW4_CARHZ
489	14	CP000141	Carboxydothermus hydrogenoformans Z-2901	77995824	CHY_0101	-	putative membrane protein	Q3AFW1_CARHZ
338	14	CP000141	Carboxydothermus hydrogenoformans Z-2901	77995079	CHY_0103	-	HD domain protein	Q3AFV9_CARHZ
571	14	CP000141	Carboxydothermus hydrogenoformans Z-2901	77995959	CHY_0115	-	putative aspartate aminotransferase	Q3AFU7_CARHZ
514	14	CP000141	Carboxydothermus hydrogenoformans Z-2901	77995930	CHY_0116	-	transcriptional regulator, MarR family	Q3AFU6_CARHZ
235	14	CP000141	Carboxydothermus hydrogenoformans Z-2901	77996030	CHY_0124	-	arginyl-tRNA synthetase	SYR_CARHZ
896	14	CP000141	Carboxydothermus hydrogenoformans Z-2901	77995172	CHY_0128	-	fructose-1,6-bisphosphate aldolase, class II	Q3AFT4_CARHZ
197	14	CP000141	Carboxydothermus hydrogenoformans Z-2901	77996201	CHY_0130	-	transcription termination factor Rho	Q3AFT2_CARHZ
338	14	CP000141	Carboxydothermus hydrogenoformans Z-2901	77995555	CHY_0135	-	HDIG domain protein	Q3AFS7_CARHZ
338	14	CP000141	Carboxydothermus hydrogenoformans Z-2901	77996535	CHY_0137	-	CBS/GGDEF domain protein	Q3AFS5_CARHZ
543	14	CP000141	Carboxydothermus hydrogenoformans Z-2901	77995997	CHY_0138	-	S-adenosylmethionine synthetase	METK_CARHZ
338	14	CP000141	Carboxydothermus hydrogenoformans Z-2901	77994841	CHY_0140	-	GGDEF domain protein	Q3AFS2_CARHZ
94	14	CP000141	Carboxydothermus hydrogenoformans Z-2901	77996443	CHY_0153	-	putative competence protein	Q3AFQ9_CARHZ
338	14	CP000141	Carboxydothermus hydrogenoformans Z-2901	77995984	CHY_0160	-	HDIG domain protein	Q3AFQ2_CARHZ
128	14	CP000141	Carboxydothermus hydrogenoformans Z-2901	77996587	CHY_0162	-	preprotein translocase, SecA subunit	SECA_CARHZ
945	14	CP000141	Carboxydothermus hydrogenoformans Z-2901	77996357	CHY_0163	-	peptide chain release factor 2	Q3AFP9_CARHZ
703	14	CP000141	Carboxydothermus hydrogenoformans Z-2901	77996645	CHY_0165	-	putative transketolase, N-terminal subunit	Q3AFP7_CARHZ
77	14	CP000141	Carboxydothermus hydrogenoformans Z-2901	77997315	CHY_0166	-	putative transketolase, C-terminal subunit	Q3AFP6_CARHZ
938	14	CP000141	Carboxydothermus hydrogenoformans Z-2901	77996123	CHY_0167	-	cell division ATP-binding protein FtsE	Q3AFP5_CARHZ
672	14	CP000141	Carboxydothermus hydrogenoformans Z-2901	77995384	CHY_0169	-	peptidase, M23/M37 family	Q3AFP3_CARHZ
798	14	CP000141	Carboxydothermus hydrogenoformans Z-2901	77994985	CHY_0170	-	carboxyl-terminal protease	Q3AFP2_CARHZ
1067	14	CP000141	Carboxydothermus hydrogenoformans Z-2901	77995118	CHY_0186	-	flavin reductase domain protein	Q3AFM6_CARHZ
31	14	CP000141	Carboxydothermus hydrogenoformans Z-2901	77997014	CHY_0188	-	4-diphosphocytidyl-2C-methyl-D-erythritol kinase	ISPE_CARHZ
547	14	CP000141	Carboxydothermus hydrogenoformans Z-2901	77996570	CHY_0192	-	UDP-N-acetylglucosamine pyrophosphorylase	GLMU_CARHZ
663	14	CP000141	Carboxydothermus hydrogenoformans Z-2901	77997002	CHY_0193	-	ribose-phosphate pyrophosphokinase	Q3AFL9_CARHZ
233	14	CP000141	Carboxydothermus hydrogenoformans Z-2901	77995830	CHY_0196	-	peptidyl-tRNA hydrolase	PTH_CARHZ
278	14	CP000141	Carboxydothermus hydrogenoformans Z-2901	77995348	CHY_0200	-	transcription-repair coupling factor	Q3AFL2_CARHZ
178	14	CP000141	Carboxydothermus hydrogenoformans Z-2901	77996359	CHY_0204	-	tetrapyrrole methylase family protein/MazG family protein	Q3AFK8_CARHZ
950	14	CP000141	Carboxydothermus hydrogenoformans Z-2901	77997177	CHY_0205	-	DNA-binding protein HU	Q3AFK7_CARHZ
46	14	CP000141	Carboxydothermus hydrogenoformans Z-2901	77995693	CHY_0213	-	tRNA(Ile)-lysidine synthetase	Q3AFJ9_CARHZ
829	14	CP000141	Carboxydothermus hydrogenoformans Z-2901	77996092	CHY_0214	-	cell division protein FtsH	Q3AFJ8_CARHZ
338	14	CP000141	Carboxydothermus hydrogenoformans Z-2901	77995354	CHY_0217	-	methyl-accepting chemotaxis protein	Q3AFJ5_CARHZ
542	14	CP000141	Carboxydothermus hydrogenoformans Z-2901	77996822	CHY_0226	-	putative methyltransferase	Q3AFI6_CARHZ
530	14	CP000141	Carboxydothermus hydrogenoformans Z-2901	77995021	CHY_0229	-	ATP-dependent RNA helicase, DEAD box family	Q3AFI3_CARHZ
129	14	CP000141	Carboxydothermus hydrogenoformans Z-2901	77995761	CHY_0258	-	excinuclease ABC, B subunit	UVRB_CARHZ
277	14	CP000141	Carboxydothermus hydrogenoformans Z-2901	77996706	CHY_0259	-	excinuclease ABC, A subunit	Q3AFF3_CARHZ
379	14	CP000141	Carboxydothermus hydrogenoformans Z-2901	77996846	CHY_0267	-	excinuclease ABC, C subunit	UVRC_CARHZ
15	14	CP000141	Carboxydothermus hydrogenoformans Z-2901	77995398	CHY_0268	-	HAD-superfamily hydrolase, subfamily IIB	Q3AFE4_CARHZ
158	14	CP000141	Carboxydothermus hydrogenoformans Z-2901	77997305	CHY_0271	-	PHP domain protein	Q3AFE1_CARHZ
93	14	CP000141	Carboxydothermus hydrogenoformans Z-2901	77996231	CHY_0272	-	ATP-binding protein	Y272_CARHZ
577	14	CP000141	Carboxydothermus hydrogenoformans Z-2901	77996609	CHY_0279	-	RNA polymerase sigma-54 factor	Q3AFD3_CARHZ
819	14	CP000141	Carboxydothermus hydrogenoformans Z-2901	77995878	CHY_0280	-	glyceraldehyde-3-phosphate dehydrogenase, type I	Q3AFD2_CARHZ
388	14	CP000141	Carboxydothermus hydrogenoformans Z-2901	77996572	CHY_0281	-	phosphoglycerate kinase	PGK_CARHZ
22	14	CP000141	Carboxydothermus hydrogenoformans Z-2901	77996346	CHY_0282	-	triosephosphate isomerase	TPIS_CARHZ
162	14	CP000141	Carboxydothermus hydrogenoformans Z-2901	77995083	CHY_0283	-	phosphoglycerate mutase, 2,3-bisphosphoglycerate-independent	Q3AFC9_CARHZ
782	14	CP000141	Carboxydothermus hydrogenoformans Z-2901	77994855	CHY_0284	-	enolase	ENO_CARHZ
369	14	CP000141	Carboxydothermus hydrogenoformans Z-2901	77996428	CHY_0289	-	ribonuclease R	Q3AFC3_CARHZ
725	14	CP000141	Carboxydothermus hydrogenoformans Z-2901	77995190	CHY_0290	-	SsrA-binding protein	SSRP_CARHZ
338	14	CP000141	Carboxydothermus hydrogenoformans Z-2901	77996042	CHY_0302	-	sensory box histidine kinase	Q3AFB2_CARHZ
640	14	CP000141	Carboxydothermus hydrogenoformans Z-2901	77995459	CHY_0306	-	glutamate racemase	MURI_CARHZ
117	14	CP000141	Carboxydothermus hydrogenoformans Z-2901	77996949	CHY_0324	-	trigger factor	TIG_CARHZ
122	14	CP000141	Carboxydothermus hydrogenoformans Z-2901	77995189	CHY_0325	-	ATP-dependent Clp protease, proteolytic subunit ClpP	CLPP_CARHZ
557	14	CP000141	Carboxydothermus hydrogenoformans Z-2901	77995915	CHY_0326	-	ATP-dependent Clp protease, ATP-binding subunit ClpX	Q3AF95_CARHZ
657	14	CP000141	Carboxydothermus hydrogenoformans Z-2901	77996184	CHY_0330	-	ATP-dependent protease La	Q3AF91_CARHZ
860	14	CP000141	Carboxydothermus hydrogenoformans Z-2901	77996525	CHY_0334	-	valyl-tRNA synthetase	SYV_CARHZ
758	14	CP000141	Carboxydothermus hydrogenoformans Z-2901	77996417	CHY_0335	-	folylpolyglutamate synthase	Q3AF86_CARHZ
756	14	CP000141	Carboxydothermus hydrogenoformans Z-2901	77996719	CHY_0339	-	conserved hypothetical protein	REX_CARHZ
288	14	CP000141	Carboxydothermus hydrogenoformans Z-2901	77997265	CHY_0340	-	maf protein	Y340_CARHZ
12	14	CP000141	Carboxydothermus hydrogenoformans Z-2901	77994773	CHY_0341	-	DNA repair protein RadC	Y341_CARHZ
470	14	CP000141	Carboxydothermus hydrogenoformans Z-2901	77995829	CHY_0345	-	peptidoglycan biosynthesis transpeptidase	Q3AF76_CARHZ
672	14	CP000141	Carboxydothermus hydrogenoformans Z-2901	77996816	CHY_0360	-	M23/M37 peptidase domain protein	Q3AF61_CARHZ
576	14	CP000141	Carboxydothermus hydrogenoformans Z-2901	77995828	CHY_0362	-	radical SAM domain protein	Q3AF59_CARHZ
389	14	CP000141	Carboxydothermus hydrogenoformans Z-2901	77995949	CHY_0367	-	ribosomal protein L21	RL21_CARHZ
671	14	CP000141	Carboxydothermus hydrogenoformans Z-2901	77996454	CHY_0368	-	ribosomal protein L27	RL27_CARHZ
984	14	CP000141	Carboxydothermus hydrogenoformans Z-2901	77995339	CHY_0369	-	conserved domain protein	Q3AF52_CARHZ
343	14	CP000141	Carboxydothermus hydrogenoformans Z-2901	77994966	CHY_0370	-	spo0B-associated GTP-binding protein	OBG_CARHZ
56	14	CP000141	Carboxydothermus hydrogenoformans Z-2901	77996524	CHY_0373	-	putative transporter	Q3AF48_CARHZ
63	14	CP000141	Carboxydothermus hydrogenoformans Z-2901	77996397	CHY_0376	-	anion ABC transporter, permease protein	Q3AF45_CARHZ
992	14	CP000141	Carboxydothermus hydrogenoformans Z-2901	77997152	CHY_0377	-	anion ABC transporter, ATP-binding protein	Q3AF44_CARHZ
17	14	CP000141	Carboxydothermus hydrogenoformans Z-2901	77996011	CHY_0380	-	glutamate 5-kinase	PROB_CARHZ
462	14	CP000141	Carboxydothermus hydrogenoformans Z-2901	77994851	CHY_0383	-	gamma-glutamyl phosphate reductase	PROA_CARHZ
731	14	CP000141	Carboxydothermus hydrogenoformans Z-2901	77996660	CHY_0393	-	leucyl-tRNA synthetase	SYL_CARHZ
76	14	CP000141	Carboxydothermus hydrogenoformans Z-2901	77995292	CHY_0394	-	transcriptional regulator, Crp/Fnr family	Q3AF29_CARHZ
1012	14	CP000141	Carboxydothermus hydrogenoformans Z-2901	77997050	CHY_0397	-	iron compound ABC transporter, iron-binding protein	Q3AF26_CARHZ
445	14	CP000141	Carboxydothermus hydrogenoformans Z-2901	77995893	CHY_0398	-	iron compound ABC transporter, permease protein	Q3AF25_CARHZ
781	14	CP000141	Carboxydothermus hydrogenoformans Z-2901	77995356	CHY_0399	-	iron compound ABC transporter, ATP-binding protein	Q3AF24_CARHZ
286	14	CP000141	Carboxydothermus hydrogenoformans Z-2901	77995287	CHY_0405	-	conserved hypothetical protein	Q3AF18_CARHZ
848	14	CP000141	Carboxydothermus hydrogenoformans Z-2901	77996512	CHY_0406	-	ribosomal protein S20	RS20_CARHZ
902	14	CP000141	Carboxydothermus hydrogenoformans Z-2901	77997102	CHY_0409	-	integral membrane protein MviN	Q3AF14_CARHZ
406	14	CP000141	Carboxydothermus hydrogenoformans Z-2901	77996546	CHY_0410	-	GTP-binding protein LepA	LEPA_CARHZ
219	14	CP000141	Carboxydothermus hydrogenoformans Z-2901	77996494	CHY_0411	-	putative oxygen-independent coproporphyrinogen III oxidase	Q3AF12_CARHZ
446	14	CP000141	Carboxydothermus hydrogenoformans Z-2901	77996951	CHY_0414	-	grpE protein	GRPE_CARHZ
501	14	CP000141	Carboxydothermus hydrogenoformans Z-2901	77997162	CHY_0415	-	chaperone protein dnaK	DNAK_CARHZ
375	14	CP000141	Carboxydothermus hydrogenoformans Z-2901	77996330	CHY_0416	-	chaperone protein dnaJ	DNAJ_CARHZ
498	14	CP000141	Carboxydothermus hydrogenoformans Z-2901	77996208	CHY_0418	-	conserved hypothetical protein TIGR00046	Q3AF05_CARHZ
260	14	CP000141	Carboxydothermus hydrogenoformans Z-2901	77996808	CHY_0419	-	MiaB-like tRNA modifying enzyme	Q3AF04_CARHZ
786	14	CP000141	Carboxydothermus hydrogenoformans Z-2901	77995360	CHY_0420	-	HIT domain protein	Q3AF03_CARHZ
69	14	CP000141	Carboxydothermus hydrogenoformans Z-2901	77996995	CHY_0425	-	phoH-like protein	Q3AEZ8_CARHZ
310	14	CP000141	Carboxydothermus hydrogenoformans Z-2901	77995150	CHY_0427	-	conserved hypothetical protein TIGR00043	YBEY_CARHZ
594	14	CP000141	Carboxydothermus hydrogenoformans Z-2901	77997250	CHY_0430	-	GTP-binding protein Era	ERA_CARHZ
686	14	CP000141	Carboxydothermus hydrogenoformans Z-2901	77996929	CHY_0434	-	transcriptional regulator, GntR family	Q3AEY9_CARHZ
24	14	CP000141	Carboxydothermus hydrogenoformans Z-2901	77996336	CHY_0443	-	pyruvate, phosphate dikinase	Q3AEY0_CARHZ
213	14	CP000141	Carboxydothermus hydrogenoformans Z-2901	77995388	CHY_0448	-	ABC transporter, ATP-binding protein	Q3AEX5_CARHZ
329	14	CP000141	Carboxydothermus hydrogenoformans Z-2901	77996618	CHY_0454	-	DNA primase	Q3AEW9_CARHZ
621	14	CP000141	Carboxydothermus hydrogenoformans Z-2901	77996139	CHY_0455	-	RNA polymerase sigma factor RpoD	Q3AEW8_CARHZ
50	14	CP000141	Carboxydothermus hydrogenoformans Z-2901	77995302	CHY_0460	-	conserved hypothetical protein TIGR00486	Q3AEW6_CARHZ
489	14	CP000141	Carboxydothermus hydrogenoformans Z-2901	77995468	CHY_0469	-	putative membrane protein	Q3AEV7_CARHZ
739	14	CP000141	Carboxydothermus hydrogenoformans Z-2901	77995787	CHY_0474	-	prephenate dehydrogenase	Q3AEV2_CARHZ
134	14	CP000141	Carboxydothermus hydrogenoformans Z-2901	77995912	CHY_0475	-	phospho-2-dehydro-3-deoxyheptonate aldolase	Q3AEV1_CARHZ
460	14	CP000141	Carboxydothermus hydrogenoformans Z-2901	77996866	CHY_0477	-	molybdopterin oxidoreductase, iron-sulfur cluster-binding subunit	Q3AEU9_CARHZ
416	14	CP000141	Carboxydothermus hydrogenoformans Z-2901	77994962	CHY_0480	-	nicotinate-nucleotide--dimethylbenzimidazole phosphoribosyltransferase	Q3AEU6_CARHZ
147	14	CP000141	Carboxydothermus hydrogenoformans Z-2901	77996449	CHY_0502	-	cation efflux family protein	Q3AES4_CARHZ
828	14	CP000141	Carboxydothermus hydrogenoformans Z-2901	77996963	CHY_0503	-	putative membrane protein	Q3AES3_CARHZ
157	14	CP000141	Carboxydothermus hydrogenoformans Z-2901	77995674	CHY_0504	-	glutamine ABC transporter, glutamine-binding protein	Q3AES2_CARHZ
500	14	CP000141	Carboxydothermus hydrogenoformans Z-2901	77996291	CHY_0505	-	glutamine ABC transporter, permease protein	Q3AES1_CARHZ
83	14	CP000141	Carboxydothermus hydrogenoformans Z-2901	77996859	CHY_0506	-	glutamine ABC transporter, ATP-binding protein	Q3AES0_CARHZ
269	14	CP000141	Carboxydothermus hydrogenoformans Z-2901	77995296	CHY_0509	-	conserved hypothetical protein	Q3AER7_CARHZ
96	14	CP000141	Carboxydothermus hydrogenoformans Z-2901	77996463	CHY_0511	-	phage infection protein	Q3AER5_CARHZ
6	14	CP000141	Carboxydothermus hydrogenoformans Z-2901	77995181	CHY_0512	-	transcriptional regulator, TetR family	Q3AER4_CARHZ
926	14	CP000141	Carboxydothermus hydrogenoformans Z-2901	77995136	CHY_0515	-	branched-chain amino acid aminotransferase	Q3AER1_CARHZ
682	14	CP000141	Carboxydothermus hydrogenoformans Z-2901	77997275	CHY_0516	-	dihydroxy-acid dehydratase	ILVD_CARHZ
194	14	CP000141	Carboxydothermus hydrogenoformans Z-2901	77996676	CHY_0517	-	acetolactate synthase, large subunit, biosynthetic type	Q3AEQ9_CARHZ
545	14	CP000141	Carboxydothermus hydrogenoformans Z-2901	77994865	CHY_0519	-	ketol-acid reductoisomerase	ILVC_CARHZ
194	14	CP000141	Carboxydothermus hydrogenoformans Z-2901	77995129	CHY_0520	-	acetolactate synthase, large subunit, biosynthetic type	Q3AEQ6_CARHZ
883	14	CP000141	Carboxydothermus hydrogenoformans Z-2901	77996366	CHY_0521	-	2-isopropylmalate synthase	LEU1_CARHZ
71	14	CP000141	Carboxydothermus hydrogenoformans Z-2901	77995305	CHY_0522	-	3-isopropylmalate dehydratase, large subunit	Q3AEQ4_CARHZ
662	14	CP000141	Carboxydothermus hydrogenoformans Z-2901	77995888	CHY_0523	-	3-isopropylmalate dehydratase, small subunit	Q3AEQ3_CARHZ
793	14	CP000141	Carboxydothermus hydrogenoformans Z-2901	77996853	CHY_0524	-	3-isopropylmalate dehydrogenase	LEU3_CARHZ
883	14	CP000141	Carboxydothermus hydrogenoformans Z-2901	77994761	CHY_0525	-	putative (R)-citramalate synthase	Q3AEQ1_CARHZ
268	14	CP000141	Carboxydothermus hydrogenoformans Z-2901	77995842	CHY_0534	-	isoleucyl-tRNA synthetase	SYI_CARHZ
167	14	CP000141	Carboxydothermus hydrogenoformans Z-2901	77995601	CHY_0537	-	putative membrane protein	Q3AEN9_CARHZ
876	14	CP000141	Carboxydothermus hydrogenoformans Z-2901	77997047	CHY_0538	-	alanyl-tRNA synthetase	SYA_CARHZ
658	14	CP000141	Carboxydothermus hydrogenoformans Z-2901	77995853	CHY_0545	-	UDP-glucose 4-epimerase	Q3AEN1_CARHZ
902	14	CP000141	Carboxydothermus hydrogenoformans Z-2901	77995545	CHY_0546	-	integral membrane protein MviN	Q3AEN0_CARHZ
8	14	CP000141	Carboxydothermus hydrogenoformans Z-2901	77996489	CHY_0550	-	transcriptional regulator, AraC family	Q3AEM6_CARHZ
542	14	CP000141	Carboxydothermus hydrogenoformans Z-2901	77995729	CHY_0552	-	conserved hypothetical protein	Q3AEM4_CARHZ
236	14	CP000141	Carboxydothermus hydrogenoformans Z-2901	77995013	CHY_0553	-	thioredoxin	Q3AEM3_CARHZ
542	14	CP000141	Carboxydothermus hydrogenoformans Z-2901	77996910	CHY_0555	-	methyltransferase, UbiE/COQ5 family	Q3AEM1_CARHZ
659	14	CP000141	Carboxydothermus hydrogenoformans Z-2901	77995367	CHY_0560	-	thioredoxin/thioredoxin-disulfide reductase	Q3AEL6_CARHZ
799	14	CP000141	Carboxydothermus hydrogenoformans Z-2901	77996470	CHY_0564	-	prolipoprotein diacylglyceryl transferase	Q3AEL2_CARHZ
53	14	CP000141	Carboxydothermus hydrogenoformans Z-2901	77994792	CHY_0581	-	sigma-54 dependent transcriptional regulator	Q3AEJ7_CARHZ
56	14	CP000141	Carboxydothermus hydrogenoformans Z-2901	77994769	CHY_0588	-	drug resistance transporter, EmrB/QacA family protein	Q3AEJ0_CARHZ
460	14	CP000141	Carboxydothermus hydrogenoformans Z-2901	77994756	CHY_0602	-	molybdopterin oxidoreductase, iron-sulfur binding subunit	Q3AEH6_CARHZ
338	14	CP000141	Carboxydothermus hydrogenoformans Z-2901	77995225	CHY_0605	-	sensor histidine kinase	Q3AEH3_CARHZ
131	14	CP000141	Carboxydothermus hydrogenoformans Z-2901	77997142	CHY_0606	-	DNA-binding response regulator	Q3AEH2_CARHZ
864	14	CP000141	Carboxydothermus hydrogenoformans Z-2901	77995248	CHY_0623	-	shikimate 5-dehydrogenase	AROE_CARHZ
208	14	CP000141	Carboxydothermus hydrogenoformans Z-2901	77996339	CHY_0624	-	chorismate synthase	AROC_CARHZ
61	14	CP000141	Carboxydothermus hydrogenoformans Z-2901	77995650	CHY_0628	-	transcriptional regulator, LysR family	Q3AEF0_CARHZ
103	14	CP000141	Carboxydothermus hydrogenoformans Z-2901	77994901	CHY_0629	-	shikimate kinase/3-dehydroquinate synthase	Q3AEE9_CARHZ
772	14	CP000141	Carboxydothermus hydrogenoformans Z-2901	77996826	CHY_0630	-	type IV pilus assembly protein PilB	Q3AEE8_CARHZ
2	14	CP000141	Carboxydothermus hydrogenoformans Z-2901	77996037	CHY_0632	-	type IV pilus assembly protein PilC	Q3AEE6_CARHZ
724	14	CP000141	Carboxydothermus hydrogenoformans Z-2901	77995283	CHY_0633	-	general secretion pathway protein G	Q3AEE5_CARHZ
156	14	CP000141	Carboxydothermus hydrogenoformans Z-2901	77997182	CHY_0634	-	type IV prepilin peptidase	Q3AEE4_CARHZ
1718	14	CP000141	Carboxydothermus hydrogenoformans Z-2901	77995890	CHY_0639	-	type IV pilus assembly protein PilM	Q3AED9_CARHZ
172	14	CP000141	Carboxydothermus hydrogenoformans Z-2901	77997031	CHY_0655	-	serine protease Do	Q3AEC4_CARHZ
623	14	CP000141	Carboxydothermus hydrogenoformans Z-2901	77995505	CHY_0657	-	sensor histidine kinase	Q3AEC2_CARHZ
199	14	CP000141	Carboxydothermus hydrogenoformans Z-2901	77996310	CHY_0658	-	DNA-binding response regulator	Q3AEC1_CARHZ
293	14	CP000141	Carboxydothermus hydrogenoformans Z-2901	77995016	CHY_0667	-	alanine racemase	ALR_CARHZ
581	14	CP000141	Carboxydothermus hydrogenoformans Z-2901	77996721	CHY_0668	-	glycosyl transferase, group 1 family	Q3AEB1_CARHZ
672	14	CP000141	Carboxydothermus hydrogenoformans Z-2901	77996890	CHY_0674	-	putative cell-wall associated endopeptidase	Q3AEA5_CARHZ
8	14	CP000141	Carboxydothermus hydrogenoformans Z-2901	77995464	CHY_0677	-	transcriptional regulator, MerR family	Q3AEA2_CARHZ
1718	14	CP000141	Carboxydothermus hydrogenoformans Z-2901	77996282	CHY_0686	-	ethanolamine utilization protein EutJ	Q3AE93_CARHZ
390	14	CP000141	Carboxydothermus hydrogenoformans Z-2901	77994830	CHY_0689	-	adenine deaminase	ADEC1_CARHZ
390	14	CP000141	Carboxydothermus hydrogenoformans Z-2901	77995612	CHY_0698	-	amidohydrolase family protein	Q3AE82_CARHZ
390	14	CP000141	Carboxydothermus hydrogenoformans Z-2901	77996148	CHY_0699	-	adenine deaminase	ADEC2_CARHZ
550	14	CP000141	Carboxydothermus hydrogenoformans Z-2901	77996893	CHY_0701	-	L-serine dehydratase, iron-sulfur-dependent, alpha subunit	Q3AE79_CARHZ
120	14	CP000141	Carboxydothermus hydrogenoformans Z-2901	77996344	CHY_0713	-	alpha keto acid dehydrogenase complex, E3 component, lipoamide dehydrogenase	Q3AE67_CARHZ
390	14	CP000141	Carboxydothermus hydrogenoformans Z-2901	77995496	CHY_0718	-	amidohydrolase family protein	Q3AE62_CARHZ
338	14	CP000141	Carboxydothermus hydrogenoformans Z-2901	77996257	CHY_0719	-	response regulator	Q3AE61_CARHZ
684	14	CP000141	Carboxydothermus hydrogenoformans Z-2901	77995267	CHY_0722	-	conserved hypothetical protein TIGR00150	Q3AE58_CARHZ
30	14	CP000141	Carboxydothermus hydrogenoformans Z-2901	77994880	CHY_0723	-	glycoprotease, homolog	Q3AE57_CARHZ
698	14	CP000141	Carboxydothermus hydrogenoformans Z-2901	77995897	CHY_0725	-	O-sialoglycoprotein endopeptidase	TSAD_CARHZ
932	14	CP000141	Carboxydothermus hydrogenoformans Z-2901	77996687	CHY_0731	-	Fe-hydrogenase, gamma subunit	Q3AE49_CARHZ
347	14	CP000141	Carboxydothermus hydrogenoformans Z-2901	77996615	CHY_0732	-	Fe-hydrogenase, beta subunit	Q3AE48_CARHZ
942	14	CP000141	Carboxydothermus hydrogenoformans Z-2901	77996762	CHY_0733	-	NAD-dependent formate dehydrogenase, alpha subunit, selenocysteine-containing	Q3AE47_CARHZ
460	14	CP000141	Carboxydothermus hydrogenoformans Z-2901	77996191	CHY_0735	-	iron-sulfur cluster-binding protein CooF	Q3AE45_CARHZ
150	14	CP000141	Carboxydothermus hydrogenoformans Z-2901	77996167	CHY_0736	-	carbon-monoxide dehydrogenase, catalytic subunit	Q3AE44_CARHZ
524	14	CP000141	Carboxydothermus hydrogenoformans Z-2901	77994998	CHY_0738	-	rubrerythrin	Q3AE42_CARHZ
654	14	CP000141	Carboxydothermus hydrogenoformans Z-2901	77995353	CHY_0749	-	thiamine-monophosphate kinase	Q3AE31_CARHZ
607	14	CP000141	Carboxydothermus hydrogenoformans Z-2901	77995187	CHY_0752	-	nitroreductase family protein	Q3AE28_CARHZ
575	14	CP000141	Carboxydothermus hydrogenoformans Z-2901	77995905	CHY_0754	-	siroheme synthase, N-terminal domain protein	Q3AE26_CARHZ
141	14	CP000141	Carboxydothermus hydrogenoformans Z-2901	77995680	CHY_0755	-	cobalamin biosynthesis protein CbiM	CBIM_CARHZ
86	14	CP000141	Carboxydothermus hydrogenoformans Z-2901	77996994	CHY_0757	-	cobalt transport protein	Q3AE23_CARHZ
442	14	CP000141	Carboxydothermus hydrogenoformans Z-2901	77996286	CHY_0758	-	cobalamin/cobalt ABC transporter, ATP-binding protein	Q3AE22_CARHZ
193	14	CP000141	Carboxydothermus hydrogenoformans Z-2901	77996921	CHY_0762	-	precorrin-4 C11-methyltransferase	Q3AE18_CARHZ
825	14	CP000141	Carboxydothermus hydrogenoformans Z-2901	77996335	CHY_0763	-	cobalamin biosynthesis protein CbiG	Q3AE17_CARHZ
321	14	CP000141	Carboxydothermus hydrogenoformans Z-2901	77994845	CHY_0764	-	precorrin-3B C17-methyltransferase	Q3AE16_CARHZ
764	14	CP000141	Carboxydothermus hydrogenoformans Z-2901	77995386	CHY_0767	-	precorrin-8X methylmutase	Q3AE13_CARHZ
180	14	CP000141	Carboxydothermus hydrogenoformans Z-2901	77997112	CHY_0768	-	cobalamin biosynthesis protein CobP	Q3AE12_CARHZ
203	14	CP000141	Carboxydothermus hydrogenoformans Z-2901	77995497	CHY_0769	-	cobyric acid synthase CobQ	COBQ_CARHZ
695	14	CP000141	Carboxydothermus hydrogenoformans Z-2901	77995811	CHY_0770	-	cobalamin biosynthesis protein CobD	Q3AE10_CARHZ
345	14	CP000141	Carboxydothermus hydrogenoformans Z-2901	77995176	CHY_0771	-	cobyrinic acid a,c-diamide synthase	Q3AE09_CARHZ
289	14	CP000141	Carboxydothermus hydrogenoformans Z-2901	77995561	CHY_0773	-	putative cobalamin biosynthesis protein CobD	Q3AE07_CARHZ
75	14	CP000141	Carboxydothermus hydrogenoformans Z-2901	77994916	CHY_0774	-	ISChy1, transposase
712	14	CP000141	Carboxydothermus hydrogenoformans Z-2901	77997155	CHY_0778	-	uroporphyrin-III C-methyltransferase	Q3AE02_CARHZ
28	14	CP000141	Carboxydothermus hydrogenoformans Z-2901	77996713	CHY_0779	-	putative cobalamin 5'-phosphate synthase	COBS_CARHZ
417	14	CP000141	Carboxydothermus hydrogenoformans Z-2901	77997121	CHY_0783	-	phosphate ABC transporter, permease protein	Q3ADZ7_CARHZ
417	14	CP000141	Carboxydothermus hydrogenoformans Z-2901	77996174	CHY_0784	-	phosphate ABC transporter, permease protein	Q3ADZ6_CARHZ
53	14	CP000141	Carboxydothermus hydrogenoformans Z-2901	77996619	CHY_0788	-	sigma-54 dependent transcriptional regulator	Q3ADZ2_CARHZ
231	14	CP000141	Carboxydothermus hydrogenoformans Z-2901	77995281	CHY_0792	-	molybdopterin converting factor, subunit 2	Q3ADY8_CARHZ
460	14	CP000141	Carboxydothermus hydrogenoformans Z-2901	77996511	CHY_0794	-	formate dehydrogenase-O, iron-sulfur subunit	Q3ADY6_CARHZ
490	14	CP000141	Carboxydothermus hydrogenoformans Z-2901	77995192	CHY_0798	-	putative molybdopterin biosynthesis moeA protein	Q3ADY2_CARHZ
490	14	CP000141	Carboxydothermus hydrogenoformans Z-2901	77997266	CHY_0799	-	putative molybdopterin biosynthesis moeA protein	Q3ADY1_CARHZ
173	14	CP000141	Carboxydothermus hydrogenoformans Z-2901	77995327	CHY_0800	-	formate dehydrogenase, accessory protein FdhD	Q3ADY0_CARHZ
198	14	CP000141	Carboxydothermus hydrogenoformans Z-2901	77995436	CHY_0802	-	molybdenum cofactor biosynthesis protein MoaA	MOAA_CARHZ
97	14	CP000141	Carboxydothermus hydrogenoformans Z-2901	77996206	CHY_0803	-	molybdenum cofactor biosynthesis protein C	MOAC_CARHZ
503	14	CP000141	Carboxydothermus hydrogenoformans Z-2901	77997028	CHY_0804	-	MOSC domain protein	Q3ADX6_CARHZ
398	14	CP000141	Carboxydothermus hydrogenoformans Z-2901	77994971	CHY_0805	-	molybdenum cofactor synthesis domain protein	Q3ADX5_CARHZ
27	14	CP000141	Carboxydothermus hydrogenoformans Z-2901	77996625	CHY_0806	-	chaperonin, 10 kDa	Q3ADX4_CARHZ
838	14	CP000141	Carboxydothermus hydrogenoformans Z-2901	77996809	CHY_0807	-	chaperonin, 60 kDa	CH60_CARHZ
504	14	CP000141	Carboxydothermus hydrogenoformans Z-2901	77995836	CHY_0808	-	cysteine synthase A	Q3ADX2_CARHZ
514	14	CP000141	Carboxydothermus hydrogenoformans Z-2901	77996947	CHY_0813	-	transcriptional regulator, MarR family	Q3ADW7_CARHZ
56	14	CP000141	Carboxydothermus hydrogenoformans Z-2901	77996986	CHY_0814	-	drug resistance transporter, EmrB/QacA family	Q3ADW6_CARHZ
56	14	CP000141	Carboxydothermus hydrogenoformans Z-2901	77994797	CHY_0815	-	putative fosmidomycin resistance protein	Q3ADW5_CARHZ
1349	14	CP000141	Carboxydothermus hydrogenoformans Z-2901	77995128	CHY_0852	-	ribonuclease HI	Q3ADT1_CARHZ
685	14	CP000141	Carboxydothermus hydrogenoformans Z-2901	77995942	CHY_0859	-	transcriptional regulator, ArsR family	Q3ADS4_CARHZ
390	14	CP000141	Carboxydothermus hydrogenoformans Z-2901	77996530	CHY_0864	-	amidohydrolase family protein	Q3ADR9_CARHZ
152	14	CP000141	Carboxydothermus hydrogenoformans Z-2901	77995349	CHY_0866	-	molybdopterin-guanine dinucleotide biosynthesis protein A	MOBA_CARHZ
490	14	CP000141	Carboxydothermus hydrogenoformans Z-2901	77996126	CHY_0867	-	putative molybdopterin biosynthesis moeA protein	Q3ADR6_CARHZ
305	14	CP000141	Carboxydothermus hydrogenoformans Z-2901	77995435	CHY_0869	-	iron-sulfur cluster-binding protein	Q3ADR4_CARHZ
96	14	CP000141	Carboxydothermus hydrogenoformans Z-2901	77996515	CHY_0871	-	ABC transporter, permease protein	Q3ADR2_CARHZ
213	14	CP000141	Carboxydothermus hydrogenoformans Z-2901	77996097	CHY_0872	-	ABC transporter, ATP binding protein	Q3ADR1_CARHZ
386	14	CP000141	Carboxydothermus hydrogenoformans Z-2901	77995708	CHY_0873	-	putative lipoprotein	Q3ADR0_CARHZ
378	14	CP000141	Carboxydothermus hydrogenoformans Z-2901	77996117	CHY_0877	-	putative pyruvate formate-lyase activating enzyme	Q3ADQ7_CARHZ
338	14	CP000141	Carboxydothermus hydrogenoformans Z-2901	77995284	CHY_0880	-	response regulator/sensory box protein/GGDEF domain protein	Q3ADQ4_CARHZ
338	14	CP000141	Carboxydothermus hydrogenoformans Z-2901	77996915	CHY_0881	-	HD domain protein	Q3ADQ3_CARHZ
338	14	CP000141	Carboxydothermus hydrogenoformans Z-2901	77996695	CHY_0886	-	methyl-accepting chemotaxis protein	Q3ADP8_CARHZ
821	14	CP000141	Carboxydothermus hydrogenoformans Z-2901	77996299	CHY_0894	-	phospholipase family protein	Q3ADP0_CARHZ
213	14	CP000141	Carboxydothermus hydrogenoformans Z-2901	77996858	CHY_0900	-	daunorubicin resistance ABC transporter, ATP-binding protein	Q3ADN5_CARHZ
96	14	CP000141	Carboxydothermus hydrogenoformans Z-2901	77996828	CHY_0901	-	daunorubicin resistance ABC transporter, permease protein	Q3ADN4_CARHZ
659	14	CP000141	Carboxydothermus hydrogenoformans Z-2901	77994991	CHY_0906	-	thioredoxin-disulfide reductase	Q3ADM9_CARHZ
888	14	CP000141	Carboxydothermus hydrogenoformans Z-2901	77996999	CHY_0918	-	acetyl-CoA carboxylase, biotin carboxylase	Q3ADL9_CARHZ
338	14	CP000141	Carboxydothermus hydrogenoformans Z-2901	77995870	CHY_0924	-	transcriptional regulator, AraC family	Q3ADL3_CARHZ
765	14	CP000141	Carboxydothermus hydrogenoformans Z-2901	77995475	CHY_0925	-	putative lactaldehyde reductase	Q3ADL2_CARHZ
119	14	CP000141	Carboxydothermus hydrogenoformans Z-2901	77995473	CHY_0933	-	putative anaerobic sulfite reductase, A subunit	Q3ADK4_CARHZ
338	14	CP000141	Carboxydothermus hydrogenoformans Z-2901	77995097	CHY_0935	-	sensory box histidine kinase	Q3ADK2_CARHZ
140	14	CP000141	Carboxydothermus hydrogenoformans Z-2901	77996972	CHY_0940	-	copper-translocating P-type ATPase	Q3ADJ7_CARHZ
338	14	CP000141	Carboxydothermus hydrogenoformans Z-2901	77996974	CHY_0949	-	GGDEF domain protein	Q3ADI8_CARHZ
378	14	CP000141	Carboxydothermus hydrogenoformans Z-2901	77995866	CHY_0954	-	radical SAM domain protein	Q3ADI3_CARHZ
338	14	CP000141	Carboxydothermus hydrogenoformans Z-2901	77997130	CHY_0962	-	HDIG domain protein	Q3ADH5_CARHZ
338	14	CP000141	Carboxydothermus hydrogenoformans Z-2901	77996087	CHY_0965	-	methyl-accepting chemotaxis protein	Q3ADH2_CARHZ
338	14	CP000141	Carboxydothermus hydrogenoformans Z-2901	77994925	CHY_0967	-	chemotaxis protein CheA	Q3ADH0_CARHZ
547	14	CP000141	Carboxydothermus hydrogenoformans Z-2901	77996374	CHY_0976	-	glucose-1-phosphate thymidylyltransferase	Q3ADG1_CARHZ
658	14	CP000141	Carboxydothermus hydrogenoformans Z-2901	77995886	CHY_0979	-	dTDP-glucose 4,6-dehydratase	Q3ADF8_CARHZ
52	14	CP000141	Carboxydothermus hydrogenoformans Z-2901	77995503	CHY_0996	-	flagellum-specific ATP synthase	Q3ADE1_CARHZ
25	14	CP000141	Carboxydothermus hydrogenoformans Z-2901	77996789	CHY_1013	-	RNA polymerase sigma factor for flagellar operon	Q3ADC4_CARHZ
338	14	CP000141	Carboxydothermus hydrogenoformans Z-2901	77994781	CHY_1018	-	chemotaxis response regulator	Q3ADB9_CARHZ
338	14	CP000141	Carboxydothermus hydrogenoformans Z-2901	77994941	CHY_1023	-	methyl-accepting chemotaxis protein	Q3ADB4_CARHZ
338	14	CP000141	Carboxydothermus hydrogenoformans Z-2901	77996684	CHY_1025	-	methyl-accepting chemotaxis protein	Q3ADB2_CARHZ
338	14	CP000141	Carboxydothermus hydrogenoformans Z-2901	77996901	CHY_1029	-	methyl-accepting chemotaxis protein	Q3ADA8_CARHZ
338	14	CP000141	Carboxydothermus hydrogenoformans Z-2901	77996873	CHY_1033	-	chemotaxis protein CheA	Q3ADA4_CARHZ
581	14	CP000141	Carboxydothermus hydrogenoformans Z-2901	77995863	CHY_1041	-	glycosyl transferase, group 1 family	Q3AD97_CARHZ
338	14	CP000141	Carboxydothermus hydrogenoformans Z-2901	77996486	CHY_1045	-	putative methyl-accepting chemotaxis protein	Q3AD93_CARHZ
933	14	CP000141	Carboxydothermus hydrogenoformans Z-2901	77997228	CHY_1046	-	para-aminobenzoate synthase, component I	Q3AD92_CARHZ
169	14	CP000141	Carboxydothermus hydrogenoformans Z-2901	77996730	CHY_1050	-	glycosyltransferase, group 2 family	Q3AD88_CARHZ
542	14	CP000141	Carboxydothermus hydrogenoformans Z-2901	77995572	CHY_1052	-	conserved hypothetical protein	Q3AD86_CARHZ
581	14	CP000141	Carboxydothermus hydrogenoformans Z-2901	77997338	CHY_1053	-	conserved hypothetical protein	Q3AD85_CARHZ
581	14	CP000141	Carboxydothermus hydrogenoformans Z-2901	77995062	CHY_1054	-	glycosyl transferase, group 1 family protein	Q3AD84_CARHZ
581	14	CP000141	Carboxydothermus hydrogenoformans Z-2901	77995644	CHY_1055	-	glycosyl transferase, group 1 family	Q3AD83_CARHZ
658	14	CP000141	Carboxydothermus hydrogenoformans Z-2901	77996391	CHY_1057	-	conserved domain protein	Q3AD81_CARHZ
581	14	CP000141	Carboxydothermus hydrogenoformans Z-2901	77995953	CHY_1058	-	glycosyltransferase, group 1 family	Q3AD80_CARHZ
914	14	CP000141	Carboxydothermus hydrogenoformans Z-2901	77997071	CHY_1068	-	GMP synthase	GUAA_CARHZ
259	14	CP000141	Carboxydothermus hydrogenoformans Z-2901	77996065	CHY_1069	-	phosphoribosylaminoimidazole carboxylase, catalytic subunit	Q3AD69_CARHZ
768	14	CP000141	Carboxydothermus hydrogenoformans Z-2901	77996002	CHY_1070	-	adenylosuccinate lyase	Q3AD68_CARHZ
13	14	CP000141	Carboxydothermus hydrogenoformans Z-2901	77995399	CHY_1071	-	phosphoribosylaminoimidazole-succinocarboxamide synthase	Q3AD67_CARHZ
1449	14	CP000141	Carboxydothermus hydrogenoformans Z-2901	77996324	CHY_1074	-	phosphoribosylformylglycinamidine synthase II	PURL_CARHZ
931	14	CP000141	Carboxydothermus hydrogenoformans Z-2901	77995509	CHY_1075	-	amidophosphoribosyltransferase	Q3AD63_CARHZ
145	14	CP000141	Carboxydothermus hydrogenoformans Z-2901	77996420	CHY_1076	-	phosphoribosylformylglycinamidine cyclo-ligase	PUR5_CARHZ
3	14	CP000141	Carboxydothermus hydrogenoformans Z-2901	77997175	CHY_1077	-	phosphoribosylglycinamide formyltransferase	Q3AD61_CARHZ
247	14	CP000141	Carboxydothermus hydrogenoformans Z-2901	77995213	CHY_1078	-	bifunctional purine biosynthesis protein PurH	Q3AD60_CARHZ
898	14	CP000141	Carboxydothermus hydrogenoformans Z-2901	77996553	CHY_1079	-	phosphoribosylamine--glycine ligase	Q3AD59_CARHZ
726	14	CP000141	Carboxydothermus hydrogenoformans Z-2901	77996194	CHY_1083	-	putative ATP phosphoribosyltransferase, regulatory subunit	HISZ_CARHZ
769	14	CP000141	Carboxydothermus hydrogenoformans Z-2901	77996932	CHY_1084	-	ATP phosphoribosyltransferase	HIS1_CARHZ
324	14	CP000141	Carboxydothermus hydrogenoformans Z-2901	77997055	CHY_1085	-	histidinol dehydrogenase	HISX_CARHZ
362	14	CP000141	Carboxydothermus hydrogenoformans Z-2901	77996392	CHY_1086	-	histidinol-phosphate aminotransferase	HIS81_CARHZ
644	14	CP000141	Carboxydothermus hydrogenoformans Z-2901	77994905	CHY_1087	-	imidazoleglycerol-phosphate dehydratase	HIS7_CARHZ
584	14	CP000141	Carboxydothermus hydrogenoformans Z-2901	77995626	CHY_1088	-	imidazole glycerol phosphate synthase, glutamine amidotransferase subunit	HIS5_CARHZ
274	14	CP000141	Carboxydothermus hydrogenoformans Z-2901	77996052	CHY_1089	-	1-(5-phosphoribosyl)-5-[(5-phosphoribosylamino)methylideneamino] imidazole-4-carboxamide isomerase	HIS4_CARHZ
111	14	CP000141	Carboxydothermus hydrogenoformans Z-2901	77996958	CHY_1090	-	imidazole glycerol phosphate synthase, HisF subunit	HIS6_CARHZ
1537	14	CP000141	Carboxydothermus hydrogenoformans Z-2901	77995852	CHY_1092	-	transcriptional regulator, ArsR family	Q3AD46_CARHZ
1537	14	CP000141	Carboxydothermus hydrogenoformans Z-2901	77994835	CHY_1098	-	transcriptional regulator, ArsR family	Q3AD40_CARHZ
201	14	CP000141	Carboxydothermus hydrogenoformans Z-2901	77997258	CHY_1099	-	ATP-dependent DNA helicase PcrA	Q3AD39_CARHZ
855	14	CP000141	Carboxydothermus hydrogenoformans Z-2901	77995308	CHY_1100	-	DNA ligase, NAD-dependent	DNLJ_CARHZ
883	14	CP000141	Carboxydothermus hydrogenoformans Z-2901	77996872	CHY_1104	-	homocitrate synthase	Q3AD34_CARHZ
793	14	CP000141	Carboxydothermus hydrogenoformans Z-2901	77994778	CHY_1107	-	putative isocitrate dehydrogenase, NAD-dependent	Q3AD31_CARHZ
75	14	CP000141	Carboxydothermus hydrogenoformans Z-2901	77995948	CHY_1109	-	ISChy1, transposase	Q3AD29_CARHZ
298	14	CP000141	Carboxydothermus hydrogenoformans Z-2901	77996520	CHY_1112	-	23S rRNA (uracil-5-)-methyltransferase RumA	Q3AD26_CARHZ
514	14	CP000141	Carboxydothermus hydrogenoformans Z-2901	77996955	CHY_1114	-	transcriptional regulator, MarR family	Q3AD24_CARHZ
56	14	CP000141	Carboxydothermus hydrogenoformans Z-2901	77994914	CHY_1115	-	putative transporter	Q3AD23_CARHZ
510	14	CP000141	Carboxydothermus hydrogenoformans Z-2901	77995180	CHY_1121	-	endonuclease III	Q3AD17_CARHZ
984	14	CP000141	Carboxydothermus hydrogenoformans Z-2901	77997201	CHY_1124	-	sensor histidine kinase	Q3AD14_CARHZ
338	14	CP000141	Carboxydothermus hydrogenoformans Z-2901	77996655	CHY_1125	-	response regulator	Q3AD13_CARHZ
399	14	CP000141	Carboxydothermus hydrogenoformans Z-2901	77995734	CHY_1126	-	oligopeptide/dipeptide ABC transporter, ATP-binding protein	Q3AD12_CARHZ
581	14	CP000141	Carboxydothermus hydrogenoformans Z-2901	77995642	CHY_1134	-	glycosyl transferase, group 1 family	Q3AD04_CARHZ
280	14	CP000141	Carboxydothermus hydrogenoformans Z-2901	77997194	CHY_1135	-	transcriptional regulator, Fur family	Q3AD03_CARHZ
35	14	CP000141	Carboxydothermus hydrogenoformans Z-2901	77996723	CHY_1137	-	DNA polymerase III, alpha subunit	Q3AD01_CARHZ
565	14	CP000141	Carboxydothermus hydrogenoformans Z-2901	77994735	CHY_1143	-	6-phosphofructokinase	Q3ACZ6_CARHZ
934	14	CP000141	Carboxydothermus hydrogenoformans Z-2901	77995696	CHY_1144	-	pyruvate kinase	Q3ACZ5_CARHZ
264	14	CP000141	Carboxydothermus hydrogenoformans Z-2901	77996400	CHY_1151	-	dihydrodipicolinate reductase	DAPB_CARHZ
126	14	CP000141	Carboxydothermus hydrogenoformans Z-2901	77996836	CHY_1154	-	aspartate-semialdehyde dehydrogenase	Q3ACY5_CARHZ
796	14	CP000141	Carboxydothermus hydrogenoformans Z-2901	77996124	CHY_1155	-	aspartate kinase, monofunctional class	Q3ACY4_CARHZ
877	14	CP000141	Carboxydothermus hydrogenoformans Z-2901	77996600	CHY_1156	-	dihydrodipicolinate synthase	Q3ACY3_CARHZ
227	14	CP000141	Carboxydothermus hydrogenoformans Z-2901	77995169	CHY_1157	-	metallo-beta-lactamase family protein	Q3ACY2_CARHZ
634	14	CP000141	Carboxydothermus hydrogenoformans Z-2901	77997329	CHY_1158	-	putative undecaprenol kinase	UPPP_CARHZ
586	14	CP000141	Carboxydothermus hydrogenoformans Z-2901	77995279	CHY_1159	-	DNA translocase FtsK	Q3ACY0_CARHZ
412	14	CP000141	Carboxydothermus hydrogenoformans Z-2901	77995638	CHY_1164	-	MiaB-like tRNA modifying enzyme YliG, TIGR01125	RIMO_CARHZ
192	14	CP000141	Carboxydothermus hydrogenoformans Z-2901	77996218	CHY_1166	-	recA protein	Q3ACX3_CARHZ
924	14	CP000141	Carboxydothermus hydrogenoformans Z-2901	77994987	CHY_1168	-	HDIG/KH domain protein	RNY_CARHZ
571	14	CP000141	Carboxydothermus hydrogenoformans Z-2901	77996862	CHY_1173	-	aminotransferase, classes I and II	Q3ACW6_CARHZ
21	14	CP000141	Carboxydothermus hydrogenoformans Z-2901	77994768	CHY_1176	-	inosine-5'-monophosphate dehydrogenase	Q3ACW3_CARHZ
562	14	CP000141	Carboxydothermus hydrogenoformans Z-2901	77994950	CHY_1206	-	heptaprenyl diphosphate synthase component II	Q3ACT5_CARHZ
963	14	CP000141	Carboxydothermus hydrogenoformans Z-2901	77997270	CHY_1210	-	porphobilinogen synthase	Q3ACT1_CARHZ
185	14	CP000141	Carboxydothermus hydrogenoformans Z-2901	77996364	CHY_1220	-	CO dehydrogenase/acetyl-CoA synthase complex, accessory protein CooC	Q3ACS5_CARHZ
225	14	CP000141	Carboxydothermus hydrogenoformans Z-2901	77994857	CHY_1222	-	CO dehydrogenase/acetyl-CoA synthase complex, beta subunit	Q3ACS4_CARHZ
534	14	CP000141	Carboxydothermus hydrogenoformans Z-2901	77995699	CHY_1223	-	carbon monoxide dehydrogenase corrinoid/iron-sulfur protein, gamma subunit	Q3ACS3_CARHZ
287	14	CP000141	Carboxydothermus hydrogenoformans Z-2901	77996564	CHY_1224	-	iron-sulfur cluster binding protein	Q3ACS2_CARHZ
38	14	CP000141	Carboxydothermus hydrogenoformans Z-2901	77996175	CHY_1225	-	CO dehydrogenase/acetyl-CoA synthase complex, accessory protein CooC	Q3ACS1_CARHZ
720	14	CP000141	Carboxydothermus hydrogenoformans Z-2901	77995077	CHY_1226	-	CO dehydrogenase/acetyl-CoA synthase, iron-sulfur protein	Q3ACS0_CARHZ
90	14	CP000141	Carboxydothermus hydrogenoformans Z-2901	77996317	CHY_1227	-	5-methyltetrahydrofolate corrinoid/iron sulfur protein methyltransferase	Q3ACR9_CARHZ
788	14	CP000141	Carboxydothermus hydrogenoformans Z-2901	77995142	CHY_1234	-	histidinol phosphate phosphatase family protein	Q3ACR2_CARHZ
53	14	CP000141	Carboxydothermus hydrogenoformans Z-2901	77995088	CHY_1254	-	sigma-54 dependent transcriptional regulator	Q3ACP6_CARHZ
231	14	CP000141	Carboxydothermus hydrogenoformans Z-2901	77995379	CHY_1264	-	molybdopterin biosynthesis protein MoeB	Q3ACN6_CARHZ
649	14	CP000141	Carboxydothermus hydrogenoformans Z-2901	77996827	CHY_1276	-	putative nicotinate-nucleotide pyrophosphorylase	Q3ACM4_CARHZ
875	14	CP000141	Carboxydothermus hydrogenoformans Z-2901	77994771	CHY_1281	-	conserved hypothetical protein TIGR00268	Q3ACL9_CARHZ
733	14	CP000141	Carboxydothermus hydrogenoformans Z-2901	77996841	CHY_1282	-	conserved hypothetical protein	Q3ACL8_CARHZ
75	14	CP000141	Carboxydothermus hydrogenoformans Z-2901	77994890	CHY_1291	-	ISChy1, transposase	Q3ACK9_CARHZ
338	14	CP000141	Carboxydothermus hydrogenoformans Z-2901	77995655	CHY_1296	-	methyl-accepting chemotaxis protein	Q3ACK4_CARHZ
959	14	CP000141	Carboxydothermus hydrogenoformans Z-2901	77995776	CHY_1307	-	sorbitol dehydrogenase	Q3ACJ3_CARHZ
53	14	CP000141	Carboxydothermus hydrogenoformans Z-2901	77996049	CHY_1318	-	sigma-54-dependent transcriptional regulator	Q3ACI2_CARHZ
775	14	CP000141	Carboxydothermus hydrogenoformans Z-2901	77996790	CHY_1339	-	mutator mutT protein	Q3ACG1_CARHZ
669	14	CP000141	Carboxydothermus hydrogenoformans Z-2901	77997166	CHY_1340	-	adenylate kinase	KAD_CARHZ
542	14	CP000141	Carboxydothermus hydrogenoformans Z-2901	77995613	CHY_1341	-	conserved hypothetical protein	Q3ACF9_CARHZ
666	14	CP000141	Carboxydothermus hydrogenoformans Z-2901	77995286	CHY_1346	-	D-alanine--D-alanine ligase	DDL_CARHZ
565	14	CP000141	Carboxydothermus hydrogenoformans Z-2901	77995437	CHY_1349	-	phosphofructokinase	Q3ACF2_CARHZ
53	14	CP000141	Carboxydothermus hydrogenoformans Z-2901	77995246	CHY_1359	-	sigma-54 dependent transcriptional regulator	Q3ACE2_CARHZ
10	14	CP000141	Carboxydothermus hydrogenoformans Z-2901	77997003	CHY_1360	-	signal peptidase I	Q3ACE1_CARHZ
338	14	CP000141	Carboxydothermus hydrogenoformans Z-2901	77997021	CHY_1367	-	C4-dicarboxylate response regulator	Q3ACD4_CARHZ
728	14	CP000141	Carboxydothermus hydrogenoformans Z-2901	77997295	CHY_1369	-	NAD-dependent malic enzyme	Q3ACD3_CARHZ
715	14	CP000141	Carboxydothermus hydrogenoformans Z-2901	77996766	CHY_1374	-	fumarate hydratase, beta subunit	Q3ACC8_CARHZ
258	14	CP000141	Carboxydothermus hydrogenoformans Z-2901	77995018	CHY_1375	-	fumarate hydratase, alpha subunit	Q3ACC7_CARHZ
53	14	CP000141	Carboxydothermus hydrogenoformans Z-2901	77996246	CHY_1376	-	sigma-54 dependent transcriptional regulator	Q3ACC6_CARHZ
680	14	CP000141	Carboxydothermus hydrogenoformans Z-2901	77995125	CHY_1394	-	tRNA delta(2)-isopentenylpyrophosphate transferase	MIAA_CARHZ
411	14	CP000141	Carboxydothermus hydrogenoformans Z-2901	77996329	CHY_1396	-	DNA mismatch repair protein HexB	MUTL_CARHZ
91	14	CP000141	Carboxydothermus hydrogenoformans Z-2901	77995245	CHY_1397	-	DNA mismatch repair protein HexA	MUTS_CARHZ
473	14	CP000141	Carboxydothermus hydrogenoformans Z-2901	77994849	CHY_1398	-	tRNA-i(6)A37 thiotransferase enzyme MiaB	MIAB_CARHZ
1	14	CP000141	Carboxydothermus hydrogenoformans Z-2901	77997186	CHY_1406	-	mutT/nudix family protein	Q3AC96_CARHZ
338	14	CP000141	Carboxydothermus hydrogenoformans Z-2901	77995587	CHY_1412	-	sensor histidine kinase	Q3AC90_CARHZ
131	14	CP000141	Carboxydothermus hydrogenoformans Z-2901	77997059	CHY_1413	-	DNA-binding response regulator	Q3AC89_CARHZ
559	14	CP000141	Carboxydothermus hydrogenoformans Z-2901	77997049	CHY_1414	-	conserved hypothetical protein	Y1414_CARHZ
66	14	CP000141	Carboxydothermus hydrogenoformans Z-2901	77996941	CHY_1426	-	ribonuclease HII	RNH2_CARHZ
646	14	CP000141	Carboxydothermus hydrogenoformans Z-2901	77995372	CHY_1428	-	ribosomal protein L19	RL19_CARHZ
791	14	CP000141	Carboxydothermus hydrogenoformans Z-2901	77997249	CHY_1430	-	tRNA (guanine-N1)-methyltransferase	TRMD_CARHZ
393	14	CP000141	Carboxydothermus hydrogenoformans Z-2901	77996909	CHY_1431	-	16S rRNA processing protein RimM	RIMM_CARHZ
906	14	CP000141	Carboxydothermus hydrogenoformans Z-2901	77995957	CHY_1432	-	conserved hypothetical protein	Q3AC70_CARHZ
313	14	CP000141	Carboxydothermus hydrogenoformans Z-2901	77996820	CHY_1433	-	ribosomal protein S16	RS16_CARHZ
795	14	CP000141	Carboxydothermus hydrogenoformans Z-2901	77994791	CHY_1434	-	signal recognition particle protein	Q3AC68_CARHZ
390	14	CP000141	Carboxydothermus hydrogenoformans Z-2901	77994973	CHY_1438	-	amidohydrolase family protein	MTAD_CARHZ
187	14	CP000141	Carboxydothermus hydrogenoformans Z-2901	77995236	CHY_1442	-	signal recognition particle-docking protein FtsY	Q3AC60_CARHZ
699	14	CP000141	Carboxydothermus hydrogenoformans Z-2901	77997125	CHY_1443	-	chromosome segregation protein SMC	Q3AC59_CARHZ
845	14	CP000141	Carboxydothermus hydrogenoformans Z-2901	77996426	CHY_1444	-	ribonuclease III	RNC_CARHZ
251	14	CP000141	Carboxydothermus hydrogenoformans Z-2901	77995668	CHY_1445	-	3-oxoacyl-(acyl-carrier-protein) synthase II	Q3AC57_CARHZ
456	14	CP000141	Carboxydothermus hydrogenoformans Z-2901	77994915	CHY_1446	-	acyl carrier protein	ACP_CARHZ
721	14	CP000141	Carboxydothermus hydrogenoformans Z-2901	77996792	CHY_1447	-	3-oxoacyl-(acyl-carrier-protein) reductase	Q3AC55_CARHZ
261	14	CP000141	Carboxydothermus hydrogenoformans Z-2901	77995980	CHY_1448	-	malonyl CoA-acyl carrier protein transacylase	Q3AC54_CARHZ
521	14	CP000141	Carboxydothermus hydrogenoformans Z-2901	77997062	CHY_1450	-	3-oxoacyl-(acyl-carrier-protein) synthase III	Q3AC52_CARHZ
464	14	CP000141	Carboxydothermus hydrogenoformans Z-2901	77995002	CHY_1455	-	acetate kinase	ACKA_CARHZ
366	14	CP000141	Carboxydothermus hydrogenoformans Z-2901	77996810	CHY_1459	-	pantetheine-phosphate adenylyltransferase	COAD_CARHZ
371	14	CP000141	Carboxydothermus hydrogenoformans Z-2901	77996118	CHY_1460	-	putative methyltransferase	Q3AC42_CARHZ
965	14	CP000141	Carboxydothermus hydrogenoformans Z-2901	77995791	CHY_1468	-	ATP-dependent DNA helicase RecG	Q3AC34_CARHZ
461	14	CP000141	Carboxydothermus hydrogenoformans Z-2901	77996090	CHY_1476	-	ribulose-phosphate 3-epimerase	Q3AC26_CARHZ
957	14	CP000141	Carboxydothermus hydrogenoformans Z-2901	77995080	CHY_1477	-	GTP-binding protein	RSGA_CARHZ
37	14	CP000141	Carboxydothermus hydrogenoformans Z-2901	77994801	CHY_1481	-	sun protein	Q3AC21_CARHZ
391	14	CP000141	Carboxydothermus hydrogenoformans Z-2901	77995126	CHY_1483	-	methionyl-tRNA formyltransferase	FMT_CARHZ
392	14	CP000141	Carboxydothermus hydrogenoformans Z-2901	77996422	CHY_1484	-	peptide deformylase	DEF_CARHZ
159	14	CP000141	Carboxydothermus hydrogenoformans Z-2901	77995906	CHY_1485	-	primosomal protein N'	Q3AC17_CARHZ
68	14	CP000141	Carboxydothermus hydrogenoformans Z-2901	77995219	CHY_1486	-	phosphopantothenoylcysteine decarboxylase/phosphopantothenate--cysteine ligase	Q3AC16_CARHZ
484	14	CP000141	Carboxydothermus hydrogenoformans Z-2901	77995383	CHY_1490	-	conserved hypothetical protein TIGR00255	Q3AC12_CARHZ
571	14	CP000141	Carboxydothermus hydrogenoformans Z-2901	77995005	CHY_1491	-	aspartate aminotransferase	Q3AC11_CARHZ
571	14	CP000141	Carboxydothermus hydrogenoformans Z-2901	77997160	CHY_1492	-	putative aspartate aminotransferase	DAPAT_CARHZ
943	14	CP000141	Carboxydothermus hydrogenoformans Z-2901	77995701	CHY_1494	-	fibronectin/fibrinogen-binding protein	Q3AC08_CARHZ
587	14	CP000141	Carboxydothermus hydrogenoformans Z-2901	77995278	CHY_1495	-	orotate phosphoribosyltransferase	PYRE_CARHZ
851	14	CP000141	Carboxydothermus hydrogenoformans Z-2901	77995114	CHY_1497	-	dihydroorotate dehydrogenase, catalytic subunit	PYRDB_CARHZ
635	14	CP000141	Carboxydothermus hydrogenoformans Z-2901	77995967	CHY_1498	-	dihydroorotate dehydrogenase, electron transfer subunit	Q3AC04_CARHZ
202	14	CP000141	Carboxydothermus hydrogenoformans Z-2901	77996557	CHY_1499	-	carbamoyl-phosphate synthase, large subunit	Q3AC03_CARHZ
865	14	CP000141	Carboxydothermus hydrogenoformans Z-2901	77995371	CHY_1501	-	dihydroorotase	PYRC_CARHZ
637	14	CP000141	Carboxydothermus hydrogenoformans Z-2901	77994827	CHY_1502	-	aspartate carbamoyltransferase	PYRB_CARHZ
810	14	CP000141	Carboxydothermus hydrogenoformans Z-2901	77996857	CHY_1505	-	ribosomal large subunit pseudouridine synthase, RluA family	Q3ABZ7_CARHZ
645	14	CP000141	Carboxydothermus hydrogenoformans Z-2901	77995504	CHY_1506	-	signal peptidase II	Q3ABZ6_CARHZ
901	14	CP000141	Carboxydothermus hydrogenoformans Z-2901	77995746	CHY_1509	-	conserved hypothetical protein	Y1509_CARHZ
349	14	CP000141	Carboxydothermus hydrogenoformans Z-2901	77995076	CHY_1510	-	ACT domain protein	Q3ABZ2_CARHZ
153	14	CP000141	Carboxydothermus hydrogenoformans Z-2901	77996985	CHY_1515	-	queuine tRNA-ribosyltransferase	Q3ABY7_CARHZ
615	14	CP000141	Carboxydothermus hydrogenoformans Z-2901	77996158	CHY_1516	-	S-adenosylmethionine:tRNA ribosyltransferase-isomerase	QUEA_CARHZ
885	14	CP000141	Carboxydothermus hydrogenoformans Z-2901	77997340	CHY_1522	-	Holliday junction DNA helicase RuvB	RUVB_CARHZ
479	14	CP000141	Carboxydothermus hydrogenoformans Z-2901	77996448	CHY_1523	-	Holliday junction DNA helicase RuvA	RUVA_CARHZ
285	14	CP000141	Carboxydothermus hydrogenoformans Z-2901	77995426	CHY_1525	-	conserved hypothetical protein TIGR01033	Y1525_CARHZ
61	14	CP000141	Carboxydothermus hydrogenoformans Z-2901	77996946	CHY_1527	-	transcriptional regulator, LysR family	Q3ABX5_CARHZ
100	14	CP000141	Carboxydothermus hydrogenoformans Z-2901	77996728	CHY_1533	-	putative sugar ABC transporter, permease protein	Q3ABW9_CARHZ
399	14	CP000141	Carboxydothermus hydrogenoformans Z-2901	77995706	CHY_1535	-	putative sugar ABC transporter, ATP-binding protein	Q3ABW7_CARHZ
654	14	CP000141	Carboxydothermus hydrogenoformans Z-2901	77996970	CHY_1537	-	hydrogenase expression/formation protein HypE	Q3ABW5_CARHZ
53	14	CP000141	Carboxydothermus hydrogenoformans Z-2901	77995529	CHY_1547	-	sigma-54 dependent transcriptional regulator	Q3ABV5_CARHZ
9	14	CP000141	Carboxydothermus hydrogenoformans Z-2901	77995940	CHY_1561	-	tyrosyl-tRNA synthetase	SYY_CARHZ
327	14	CP000141	Carboxydothermus hydrogenoformans Z-2901	77995020	CHY_1563	-	penicillin-binding protein, 1A family	Q3ABU2_CARHZ
273	14	CP000141	Carboxydothermus hydrogenoformans Z-2901	77996186	CHY_1564	-	DNA mismatch repair protein MutS	MUTS2_CARHZ
509	14	CP000141	Carboxydothermus hydrogenoformans Z-2901	77995551	CHY_1565	-	peptidase, U32 family	Q3ABU0_CARHZ
468	14	CP000141	Carboxydothermus hydrogenoformans Z-2901	77996233	CHY_1571	-	phenylalanyl-tRNA synthetase, alpha subunit	SYFA_CARHZ
922	14	CP000141	Carboxydothermus hydrogenoformans Z-2901	77994770	CHY_1573	-	RNA methyltransferase, TrmH family protein	Q3ABT2_CARHZ
123	14	CP000141	Carboxydothermus hydrogenoformans Z-2901	77994948	CHY_1578	-	translation initiation factor IF-3	Q3ABS7_CARHZ
920	14	CP000141	Carboxydothermus hydrogenoformans Z-2901	77997086	CHY_1579	-	threonyl-tRNA synthetase	SYT_CARHZ
1233	14	CP000141	Carboxydothermus hydrogenoformans Z-2901	77996933	CHY_1582	-	tryptophan synthase, beta subunit	Q3ABS3_CARHZ
45	14	CP000141	Carboxydothermus hydrogenoformans Z-2901	77997233	CHY_1586	-	para-aminobenzoate/anthranilate synthase glutamine amidotransferase, component II	Q3ABR9_CARHZ
933	14	CP000141	Carboxydothermus hydrogenoformans Z-2901	77995158	CHY_1587	-	anthranilate synthase component I	Q3ABR8_CARHZ
301	14	CP000141	Carboxydothermus hydrogenoformans Z-2901	77997213	CHY_1592	-	MATE efflux family protein	Q3ABR4_CARHZ
6	14	CP000141	Carboxydothermus hydrogenoformans Z-2901	77996560	CHY_1605	-	transcriptional regulator, TetR family	Q3ABQ1_CARHZ
47	14	CP000141	Carboxydothermus hydrogenoformans Z-2901	77996402	CHY_1630	-	cobalt ABC transporter, ATP-binding protein	ECFA_CARHZ
86	14	CP000141	Carboxydothermus hydrogenoformans Z-2901	77995982	CHY_1631	-	cobalt ABC transporter, permease protein	Q3ABN0_CARHZ
141	14	CP000141	Carboxydothermus hydrogenoformans Z-2901	77996021	CHY_1633	-	putative cobalamin biosynthesis protein CbiM	Q3ABM8_CARHZ
327	14	CP000141	Carboxydothermus hydrogenoformans Z-2901	77995682	CHY_1635	-	penicillin-binding protein, 1A family	Q3ABM7_CARHZ
729	14	CP000141	Carboxydothermus hydrogenoformans Z-2901	77995328	CHY_1647	-	dephospho-CoA kinase	COAE_CARHZ
307	14	CP000141	Carboxydothermus hydrogenoformans Z-2901	77997294	CHY_1650	-	DNA polymerase I	Q3ABL3_CARHZ
8	14	CP000141	Carboxydothermus hydrogenoformans Z-2901	77996254	CHY_1696	-	prophage LambdaCh01, transcriptional regulator, PBSX family	Q3ABG8_CARHZ
765	14	CP000141	Carboxydothermus hydrogenoformans Z-2901	77996493	CHY_1708	-	NADH-dependent butanol dehydrogenase A	Q3ABF6_CARHZ
78	14	CP000141	Carboxydothermus hydrogenoformans Z-2901	77994910	CHY_1709	-	RNA polymerase sigma-Z factor	Q3ABF5_CARHZ
460	14	CP000141	Carboxydothermus hydrogenoformans Z-2901	77994994	CHY_1713	-	iron-sulfur cluster-binding protein	Q3ABF1_CARHZ
75	14	CP000141	Carboxydothermus hydrogenoformans Z-2901	77996062	CHY_1750	-	ISChy1, transposase
781	14	CP000141	Carboxydothermus hydrogenoformans Z-2901	77995317	CHY_1752	-	ABC transporter, ATP-binding protein	Q3ABB2_CARHZ
541	14	CP000141	Carboxydothermus hydrogenoformans Z-2901	77996142	CHY_1757	-	endonuclease IV	END4_CARHZ
614	14	CP000141	Carboxydothermus hydrogenoformans Z-2901	77996722	CHY_1758	-	polyribonucleotide nucleotidyltransferase	PNP_CARHZ
127	14	CP000141	Carboxydothermus hydrogenoformans Z-2901	77994899	CHY_1760	-	ribosomal protein S15	RS15_CARHZ
246	14	CP000141	Carboxydothermus hydrogenoformans Z-2901	77996408	CHY_1762	-	riboflavin biosynthesis protein RibF	Q3ABA2_CARHZ
299	14	CP000141	Carboxydothermus hydrogenoformans Z-2901	77995648	CHY_1765	-	ribosome-binding factor A	RBFA_CARHZ
824	14	CP000141	Carboxydothermus hydrogenoformans Z-2901	77996091	CHY_1766	-	translation initiation factor IF-2	IF2_CARHZ
312	14	CP000141	Carboxydothermus hydrogenoformans Z-2901	77995036	CHY_1769	-	transcription termination factor NusA	Q3AB95_CARHZ
566	14	CP000141	Carboxydothermus hydrogenoformans Z-2901	77996797	CHY_1770	-	conserved hypothetical protein	RIMP_CARHZ
35	14	CP000141	Carboxydothermus hydrogenoformans Z-2901	77996187	CHY_1772	-	DNA polymerase III, alpha subunit, Gram-positive type	Q3AB92_CARHZ
169	14	CP000141	Carboxydothermus hydrogenoformans Z-2901	77996035	CHY_1774	-	glycosyltransferase, group 2 family	Q3AB90_CARHZ
642	14	CP000141	Carboxydothermus hydrogenoformans Z-2901	77994911	CHY_1775	-	prolyl-tRNA synthetase	SYP_CARHZ
360	14	CP000141	Carboxydothermus hydrogenoformans Z-2901	77997176	CHY_1776	-	1-hydroxy-2-methyl-2-(E)-butenyl 4-diphosphate synthase	Q3AB88_CARHZ
29	14	CP000141	Carboxydothermus hydrogenoformans Z-2901	77995028	CHY_1777	-	putative membrane-associated zinc metalloprotease	Q3AB87_CARHZ
167	14	CP000141	Carboxydothermus hydrogenoformans Z-2901	77997311	CHY_1779	-	putative membrane protein, AMBIGUITY	Q3AB85_CARHZ
272	14	CP000141	Carboxydothermus hydrogenoformans Z-2901	77995395	CHY_1780	-	phosphatidate cytidylyltransferase	Q3AB84_CARHZ
253	14	CP000141	Carboxydothermus hydrogenoformans Z-2901	77995773	CHY_1781	-	undecaprenyl diphosphate synthase	Q3AB83_CARHZ
305	14	CP000141	Carboxydothermus hydrogenoformans Z-2901	77994812	CHY_1782	-	ferredoxin	Q3AB82_CARHZ
181	14	CP000141	Carboxydothermus hydrogenoformans Z-2901	77997255	CHY_1784	-	ribosome recycling factor	RRF_CARHZ
17	14	CP000141	Carboxydothermus hydrogenoformans Z-2901	77996658	CHY_1785	-	uridylate kinase	PYRH_CARHZ
36	14	CP000141	Carboxydothermus hydrogenoformans Z-2901	77995441	CHY_1786	-	translation elongation factor Ts	EFTS_CARHZ
650	14	CP000141	Carboxydothermus hydrogenoformans Z-2901	77994887	CHY_1787	-	ribosomal protein S2	RS2_CARHZ
716	14	CP000141	Carboxydothermus hydrogenoformans Z-2901	77996110	CHY_1792	-	tyrosine recombinase XerC	Q3AB72_CARHZ
849	14	CP000141	Carboxydothermus hydrogenoformans Z-2901	77994943	CHY_1794	-	DNA topoisomerase I	Q3AB70_CARHZ
59	14	CP000141	Carboxydothermus hydrogenoformans Z-2901	77996497	CHY_1795	-	putative DNA proccessing protein DprA	Q3AB69_CARHZ
607	14	CP000141	Carboxydothermus hydrogenoformans Z-2901	77995961	CHY_1798	-	nitroreductase family protein	Q3AB66_CARHZ
542	14	CP000141	Carboxydothermus hydrogenoformans Z-2901	77996094	CHY_1809	-	2-heptaprenyl-1,4-naphthoquinone methyltransferase	Q3AB55_CARHZ
581	14	CP000141	Carboxydothermus hydrogenoformans Z-2901	77995093	CHY_1814	-	glycosyltransferase, group 1 family	Q3AB50_CARHZ
206	14	CP000141	Carboxydothermus hydrogenoformans Z-2901	77996280	CHY_1816	-	hybrid cluster protein	Q3AB48_CARHZ
150	14	CP000141	Carboxydothermus hydrogenoformans Z-2901	77995533	CHY_1824	-	carbon-monoxide dehydrogenase, catalytic subunit	COOS1_CARHZ
460	14	CP000141	Carboxydothermus hydrogenoformans Z-2901	77996906	CHY_1825	-	iron-sulfur cluster-binding protein CooF	Q3AB39_CARHZ
185	14	CP000141	Carboxydothermus hydrogenoformans Z-2901	77995411	CHY_1834	-	CO dehydrogenase/acetyl-CoA synthase complex, accessory protein CooC	Q3AB30_CARHZ
78	14	CP000141	Carboxydothermus hydrogenoformans Z-2901	77995570	CHY_1845	-	putative RNA polymerase sigma-W factor	Q3AB19_CARHZ
460	14	CP000141	Carboxydothermus hydrogenoformans Z-2901	77995282	CHY_1854	-	molybdopterin oxidoreductase, iron-sulfur binding subunit	Q3AB10_CARHZ
53	14	CP000141	Carboxydothermus hydrogenoformans Z-2901	77996627	CHY_1855	-	sigma-54 dependent transcriptional regulator/response regulator	Q3AB09_CARHZ
338	14	CP000141	Carboxydothermus hydrogenoformans Z-2901	77997327	CHY_1856	-	sensor histidine kinase	Q3AB08_CARHZ
338	14	CP000141	Carboxydothermus hydrogenoformans Z-2901	77996758	CHY_1858	-	GGDEF domain protein	Q3AB06_CARHZ
8	14	CP000141	Carboxydothermus hydrogenoformans Z-2901	77995736	CHY_1862	-	DNA-binding protein	Q3AB02_CARHZ
386	14	CP000141	Carboxydothermus hydrogenoformans Z-2901	77994871	CHY_1863	-	putative multidrug resistance protein	Q3AB01_CARHZ
56	14	CP000141	Carboxydothermus hydrogenoformans Z-2901	77997242	CHY_1864	-	drug resistance transporter, EmrB/QacA family	Q3AB00_CARHZ
489	14	CP000141	Carboxydothermus hydrogenoformans Z-2901	77997089	CHY_1867	-	putative membrane protein	Q3AAZ7_CARHZ
78	14	CP000141	Carboxydothermus hydrogenoformans Z-2901	77996904	CHY_1868	-	putative RNA polymerase sigma-M factor	Q3AAZ6_CARHZ
842	14	CP000141	Carboxydothermus hydrogenoformans Z-2901	77995589	CHY_1872	-	translation elongation factor P	EFP_CARHZ
414	14	CP000141	Carboxydothermus hydrogenoformans Z-2901	77995433	CHY_1873	-	aminopeptidase P	Q3AAZ1_CARHZ
338	14	CP000141	Carboxydothermus hydrogenoformans Z-2901	77996945	CHY_1875	-	sensory box protein	Q3AAY9_CARHZ
602	14	CP000141	Carboxydothermus hydrogenoformans Z-2901	77996944	CHY_1878	-	methylenetetrahydrofolate dehydrogenase/methenyltetrahydrofolate cyclohydrolase	FOLD_CARHZ
338	14	CP000141	Carboxydothermus hydrogenoformans Z-2901	77997236	CHY_1905	-	HD domain protein	Q3AAW0_CARHZ
338	14	CP000141	Carboxydothermus hydrogenoformans Z-2901	77996755	CHY_1906	-	sensory box/GGDEF domain/EAL domain protein	Q3AAV9_CARHZ
8	14	CP000141	Carboxydothermus hydrogenoformans Z-2901	77995969	CHY_1908	-	DNA-binding protein	Q3AAV7_CARHZ
796	14	CP000141	Carboxydothermus hydrogenoformans Z-2901	77996562	CHY_1909	-	aspartate kinase, monofunctional class	Q3AAV6_CARHZ
195	14	CP000141	Carboxydothermus hydrogenoformans Z-2901	77995226	CHY_1917	-	glycerol-3-phosphate dehydrogenase (NAD(P)+)	GPDA_CARHZ
481	14	CP000141	Carboxydothermus hydrogenoformans Z-2901	77997221	CHY_1919	-	GTP-binding protein	DER_CARHZ
515	14	CP000141	Carboxydothermus hydrogenoformans Z-2901	77996077	CHY_1925	-	hydroxymethylbutenyl pyrophosphate reductase/ribosomal protein S1	Q3AAU0_CARHZ
452	14	CP000141	Carboxydothermus hydrogenoformans Z-2901	77995194	CHY_1926	-	1-acyl-sn-glycerol-3-phosphate acyltransferase	Q3AAT9_CARHZ
89	14	CP000141	Carboxydothermus hydrogenoformans Z-2901	77996387	CHY_1928	-	3-phosphoshikimate 1-carboxyvinyltransferase	AROA_CARHZ
362	14	CP000141	Carboxydothermus hydrogenoformans Z-2901	77997271	CHY_1929	-	histidinol-phosphate aminotransferase	HIS82_CARHZ
45	14	CP000141	Carboxydothermus hydrogenoformans Z-2901	77996726	CHY_1931	-	para-aminobenzoate/anthranilate synthase glutamine amidotransferase, component II	Q3AAT4_CARHZ
458	14	CP000141	Carboxydothermus hydrogenoformans Z-2901	77997283	CHY_1938	-	ribosomal large subunit pseudouridine synthase B	Q3AAS7_CARHZ
670	14	CP000141	Carboxydothermus hydrogenoformans Z-2901	77996012	CHY_1945	-	segregation and condensation protein B	SCPB_CARHZ
474	14	CP000141	Carboxydothermus hydrogenoformans Z-2901	77995261	CHY_1946	-	segregation and condensation protein A	Q3AAR9_CARHZ
613	14	CP000141	Carboxydothermus hydrogenoformans Z-2901	77995944	CHY_1947	-	tryptophanyl-tRNA synthetase	Q3AAR8_CARHZ
29	14	CP000141	Carboxydothermus hydrogenoformans Z-2901	77995311	CHY_1948	-	peptidase, M50 family	Q3AAR7_CARHZ
493	14	CP000141	Carboxydothermus hydrogenoformans Z-2901	77996705	CHY_1951	-	diaminopimelate decarboxylase	Q3AAR4_CARHZ
25	14	CP000141	Carboxydothermus hydrogenoformans Z-2901	77995918	CHY_1959	-	RNA polymerase sigma-F factor	Q3AAQ6_CARHZ
401	14	CP000141	Carboxydothermus hydrogenoformans Z-2901	77996085	CHY_1961	-	anti-sigma F factor antagonist	Q3AAQ4_CARHZ
814	14	CP000141	Carboxydothermus hydrogenoformans Z-2901	77995670	CHY_1962	-	D-alanyl-D-alanine carboxypeptidase	Q3AAQ3_CARHZ
716	14	CP000141	Carboxydothermus hydrogenoformans Z-2901	77994747	CHY_1964	-	tyrosine recombinase XerD	Q3AAQ1_CARHZ
338	14	CP000141	Carboxydothermus hydrogenoformans Z-2901	77995782	CHY_1969	-	HDIG domain protein	Q3AAP6_CARHZ
169	14	CP000141	Carboxydothermus hydrogenoformans Z-2901	77995231	CHY_1975	-	glycosyltransferase, group 2 family	Q3AAP0_CARHZ
338	14	CP000141	Carboxydothermus hydrogenoformans Z-2901	77995660	CHY_1978	-	stage 0 sporulation protein A	Q3AAN7_CARHZ
40	14	CP000141	Carboxydothermus hydrogenoformans Z-2901	77996213	CHY_1980	-	DNA repair protein RecN	Q3AAN5_CARHZ
899	14	CP000141	Carboxydothermus hydrogenoformans Z-2901	77995179	CHY_1983	-	ATP-NAD kinase	NADK_CARHZ
562	14	CP000141	Carboxydothermus hydrogenoformans Z-2901	77996549	CHY_1988	-	geranyltranstransferase	Q3AAM7_CARHZ
697	14	CP000141	Carboxydothermus hydrogenoformans Z-2901	77995415	CHY_1990	-	exodeoxyribonuclease VII, large subunit	EX7L_CARHZ
635	14	CP000141	Carboxydothermus hydrogenoformans Z-2901	77997135	CHY_1992	-	putative oxidoreductase, NAD-binding	Q3AAM3_CARHZ
1110	14	CP000141	Carboxydothermus hydrogenoformans Z-2901	77997076	CHY_1994	-	transcription antitermination factor NusB	NUSB_CARHZ
888	14	CP000141	Carboxydothermus hydrogenoformans Z-2901	77997001	CHY_1998	-	acetyl-CoA carboxylase, biotin carboxylase	Q3AAL7_CARHZ
265	14	CP000141	Carboxydothermus hydrogenoformans Z-2901	77995010	CHY_1999	-	oxaloacetate decarboxylase, alpha subunit	Q3AAL6_CARHZ
754	14	CP000141	Carboxydothermus hydrogenoformans Z-2901	77996632	CHY_2010	-	glucosamine--fructose-6-phosphate aminotransferase, isomerizing	Q3AAK5_CARHZ
338	14	CP000141	Carboxydothermus hydrogenoformans Z-2901	77994937	CHY_2022	-	extracellular solute-binding protein, family 3/sensory box histidine kinase	Q3AAJ3_CARHZ
338	14	CP000141	Carboxydothermus hydrogenoformans Z-2901	77994972	CHY_2028	-	GGDEF/GAF/HDIG domain protein	Q3AAI7_CARHZ
37	14	CP000141	Carboxydothermus hydrogenoformans Z-2901	77997212	CHY_2029	-	NOL1/NOP2/sun family protein	Q3AAI6_CARHZ
6	14	CP000141	Carboxydothermus hydrogenoformans Z-2901	77995380	CHY_2030	-	transcriptional regulator, TetR family	Q3AAI5_CARHZ
56	14	CP000141	Carboxydothermus hydrogenoformans Z-2901	77996334	CHY_2032	-	putative transporter	Q3AAI3_CARHZ
60	14	CP000141	Carboxydothermus hydrogenoformans Z-2901	77994945	CHY_2041	-	pyrroline-5-carboxylate reductase	Q3AAH4_CARHZ
869	14	CP000141	Carboxydothermus hydrogenoformans Z-2901	77996306	CHY_2043	-	conserved hypothetical protein TIGR00044	Q3AAH2_CARHZ
338	14	CP000141	Carboxydothermus hydrogenoformans Z-2901	77995250	CHY_2046	-	sensory box histidine kinase	Q3AAG9_CARHZ
131	14	CP000141	Carboxydothermus hydrogenoformans Z-2901	77996843	CHY_2047	-	DNA-binding response regulator	Q3AAG8_CARHZ
378	14	CP000141	Carboxydothermus hydrogenoformans Z-2901	77997169	CHY_2050	-	anaerobic ribonucleoside-triphosphate reductase activating protein	Q3AAG5_CARHZ
25	14	CP000141	Carboxydothermus hydrogenoformans Z-2901	77996047	CHY_2055	-	RNA polymerase sigma-G factor	Q3AAG0_CARHZ
654	14	CP000141	Carboxydothermus hydrogenoformans Z-2901	77997078	CHY_2058	-	selenide, water dikinase, selenocysteine-containing	SELD_CARHZ
595	14	CP000141	Carboxydothermus hydrogenoformans Z-2901	77995542	CHY_2060	-	cell division protein FtsZ	Q3AAF5_CARHZ
1718	14	CP000141	Carboxydothermus hydrogenoformans Z-2901	77996717	CHY_2061	-	cell division protein FtsA	Q3AAF4_CARHZ
352	14	CP000141	Carboxydothermus hydrogenoformans Z-2901	77995350	CHY_2065	-	cell division protein FtsQ, homolog	Q3AAF0_CARHZ
952	14	CP000141	Carboxydothermus hydrogenoformans Z-2901	77995958	CHY_2066	-	UDP-N-acetylglucosamine 1-carboxyvinyltransferase 2	MURA1_CARHZ
736	14	CP000141	Carboxydothermus hydrogenoformans Z-2901	77996163	CHY_2067	-	UDP-N-acetylenolpyruvoylglucosamine reductase	MURB_CARHZ
348	14	CP000141	Carboxydothermus hydrogenoformans Z-2901	77996731	CHY_2068	-	UDP-N-acetylmuramate--alanine ligase	MURC_CARHZ
341	14	CP000141	Carboxydothermus hydrogenoformans Z-2901	77996200	CHY_2069	-	UDP-N-acetylglucosamine--N-acetylmuramyl-(pentapeptide) pyrophosphoryl-undecaprenol N-acetylglucosamine transferase	MURG_CARHZ
622	14	CP000141	Carboxydothermus hydrogenoformans Z-2901	77996771	CHY_2070	-	cell division protein FtsW	Q3AAE5_CARHZ
176	14	CP000141	Carboxydothermus hydrogenoformans Z-2901	77995027	CHY_2071	-	UDP-N-acetylmuramoylalanine--D-glutamate ligase	MURD_CARHZ
797	14	CP000141	Carboxydothermus hydrogenoformans Z-2901	77995581	CHY_2072	-	phospho-N-acetylmuramoyl-pentapeptide-transferase	MRAY_CARHZ
667	14	CP000141	Carboxydothermus hydrogenoformans Z-2901	77994957	CHY_2073	-	UDP-N-acetylmuramoyl-tripeptide--D-alanyl-D-alanine ligase	Q3AAE2_CARHZ
218	14	CP000141	Carboxydothermus hydrogenoformans Z-2901	77996830	CHY_2074	-	UDP-N-acetylmuramoylalanyl-D-glutamyl-2, 6-diaminopimelate ligase	Q3AAE1_CARHZ
470	14	CP000141	Carboxydothermus hydrogenoformans Z-2901	77996034	CHY_2075	-	penicillin-binding protein 2B	Q3AAE0_CARHZ
766	14	CP000141	Carboxydothermus hydrogenoformans Z-2901	77995653	CHY_2078	-	S-adenosyl-methyltransferase MraW	RSMH_CARHZ
460	14	CP000141	Carboxydothermus hydrogenoformans Z-2901	77996613	CHY_2081	-	molybdopterin oxidoreductase, iron-sulfur binding subunit	Q3AAD4_CARHZ
788	14	CP000141	Carboxydothermus hydrogenoformans Z-2901	77995320	CHY_2084	-	histidinol phosphatase	Q3AAD1_CARHZ
821	14	CP000141	Carboxydothermus hydrogenoformans Z-2901	77995637	CHY_2088	-	patatin family protein	Q3AAC7_CARHZ
53	14	CP000141	Carboxydothermus hydrogenoformans Z-2901	77995145	CHY_2091	-	sigma-54 dependent transcriptional regulator	Q3AAC4_CARHZ
239	14	CP000141	Carboxydothermus hydrogenoformans Z-2901	77995251	CHY_2095	-	ABC transporter, ATP-binding protein	Q3AAC0_CARHZ
75	14	CP000141	Carboxydothermus hydrogenoformans Z-2901	77994974	CHY_2096	-	putative permease	Q3AAB9_CARHZ
280	14	CP000141	Carboxydothermus hydrogenoformans Z-2901	77996528	CHY_2099	-	ferric uptake regulation protein	Q3AAB6_CARHZ
814	14	CP000141	Carboxydothermus hydrogenoformans Z-2901	77996596	CHY_2101	-	D-alanyl-D-alanine carboxypeptidase	Q3AAB4_CARHZ
239	14	CP000141	Carboxydothermus hydrogenoformans Z-2901	77995467	CHY_2185	-	ABC transporter, ATP-binding protein	Q3AA36_CARHZ
213	14	CP000141	Carboxydothermus hydrogenoformans Z-2901	77996325	CHY_2190	-	ABC transporter, ATP-binding protein	Q3AA31_CARHZ
781	14	CP000141	Carboxydothermus hydrogenoformans Z-2901	77996131	CHY_2191	-	iron compound ABC transporter, ATP-binding protein	Q3AA30_CARHZ
445	14	CP000141	Carboxydothermus hydrogenoformans Z-2901	77996854	CHY_2192	-	iron compound ABC transporter, permease protein	Q3AA29_CARHZ
1012	14	CP000141	Carboxydothermus hydrogenoformans Z-2901	77995901	CHY_2193	-	iron compound ABC transporter, iron-binding protein	Q3AA28_CARHZ
840	14	CP000141	Carboxydothermus hydrogenoformans Z-2901	77995929	CHY_2194	-	putative tungsten formylmethanofuran dehydrogenase, subunit E	Q3AA27_CARHZ
338	14	CP000141	Carboxydothermus hydrogenoformans Z-2901	77995358	CHY_2195	-	sensory box protein	Q3AA26_CARHZ
121	14	CP000141	Carboxydothermus hydrogenoformans Z-2901	77995285	CHY_2197	-	tRNA (5-methylaminomethyl-2-thiouridylate)-methyltransferase	MNMA_CARHZ
831	14	CP000141	Carboxydothermus hydrogenoformans Z-2901	77995535	CHY_2198	-	putative FeS assembly protein	Q3AA23_CARHZ
655	14	CP000141	Carboxydothermus hydrogenoformans Z-2901	77996442	CHY_2199	-	cysteine desulfurase	Q3AA22_CARHZ
519	14	CP000141	Carboxydothermus hydrogenoformans Z-2901	77997146	CHY_2200	-	rrf2 family protein	Q3AA21_CARHZ
900	14	CP000141	Carboxydothermus hydrogenoformans Z-2901	77995104	CHY_2201	-	ATPase, AAA family	Q3AA20_CARHZ
236	14	CP000141	Carboxydothermus hydrogenoformans Z-2901	77995911	CHY_2202	-	thioredoxin	Q3AA19_CARHZ
231	14	CP000141	Carboxydothermus hydrogenoformans Z-2901	77995294	CHY_2203	-	thiF family protein	Q3AA18_CARHZ
85	14	CP000141	Carboxydothermus hydrogenoformans Z-2901	77995904	CHY_2204	-	aspartyl-tRNA synthetase	SYDND_CARHZ
726	14	CP000141	Carboxydothermus hydrogenoformans Z-2901	77996181	CHY_2205	-	histidyl-tRNA synthetase	SYH_CARHZ
346	14	CP000141	Carboxydothermus hydrogenoformans Z-2901	77996108	CHY_2216	-	peptidase, M20/M25/M40 family	Q3AA05_CARHZ
199	14	CP000141	Carboxydothermus hydrogenoformans Z-2901	77996643	CHY_2218	-	DNA-binding response regulator	Q3AA03_CARHZ
623	14	CP000141	Carboxydothermus hydrogenoformans Z-2901	77995738	CHY_2219	-	sensor histidine kinase	Q3AA02_CARHZ
455	14	CP000141	Carboxydothermus hydrogenoformans Z-2901	77997316	CHY_2221	-	metallo-beta-lactamase family protein	Q3AA00_CARHZ
507	14	CP000141	Carboxydothermus hydrogenoformans Z-2901	77996833	CHY_2223	-	GTP pyrophosphokinase	Q3A9Z8_CARHZ
296	14	CP000141	Carboxydothermus hydrogenoformans Z-2901	77995685	CHY_2224	-	single-stranded DNA-specific exonuclease RecJ	Q3A9Z7_CARHZ
489	14	CP000141	Carboxydothermus hydrogenoformans Z-2901	77996478	CHY_2226	-	putative membrane protein	Q3A9Z5_CARHZ
330	14	CP000141	Carboxydothermus hydrogenoformans Z-2901	77996068	CHY_2227	-	PHP domain protein	Q3A9Z4_CARHZ
213	14	CP000141	Carboxydothermus hydrogenoformans Z-2901	77996973	CHY_2228	-	high affinity branched-chain amino acid ABC transporter, ATP-binding protein	Q3A9Z3_CARHZ
213	14	CP000141	Carboxydothermus hydrogenoformans Z-2901	77995106	CHY_2229	-	high affinity branched-chain amino acid ABC transporter, ATP-binding protein	Q3A9Z2_CARHZ
100	14	CP000141	Carboxydothermus hydrogenoformans Z-2901	77995872	CHY_2230	-	high affinity branched-chain amino acid ABC transporter, permease protein	Q3A9Z1_CARHZ
100	14	CP000141	Carboxydothermus hydrogenoformans Z-2901	77996576	CHY_2231	-	high affinity branched-chain amino acid ABC transporter, permease protein	Q3A9Z0_CARHZ
75	14	CP000141	Carboxydothermus hydrogenoformans Z-2901	77995442	CHY_2239	-	ABC transporter, permease protein	Q3A9Y6_CARHZ
239	14	CP000141	Carboxydothermus hydrogenoformans Z-2901	77994859	CHY_2240	-	ABC transporter, ATP-binding protein	Q3A9Y5_CARHZ
386	14	CP000141	Carboxydothermus hydrogenoformans Z-2901	77997229	CHY_2241	-	efflux transporter, RND family, MFP subunit	Q3A9Y4_CARHZ
708	14	CP000141	Carboxydothermus hydrogenoformans Z-2901	77995619	CHY_2259	-	argininosuccinate lyase	ARLY_CARHZ
858	14	CP000141	Carboxydothermus hydrogenoformans Z-2901	77997061	CHY_2260	-	argininosuccinate synthase	ASSY_CARHZ
302	14	CP000141	Carboxydothermus hydrogenoformans Z-2901	77997041	CHY_2261	-	ornithine carbamoyltransferase	OTC_CARHZ
370	14	CP000141	Carboxydothermus hydrogenoformans Z-2901	77994848	CHY_2262	-	acetylornithine aminotransferase	Q3A9W3_CARHZ
555	14	CP000141	Carboxydothermus hydrogenoformans Z-2901	77995498	CHY_2263	-	acetylglutamate kinase	ARGB_CARHZ
297	14	CP000141	Carboxydothermus hydrogenoformans Z-2901	77994742	CHY_2265	-	N-acetyl-gamma-glutamyl-phosphate reductase	Q3A9W0_CARHZ
56	14	CP000141	Carboxydothermus hydrogenoformans Z-2901	77995200	CHY_2266	-	major facilitator superfamily protein	Q3A9V9_CARHZ
378	14	CP000141	Carboxydothermus hydrogenoformans Z-2901	77997008	CHY_2267	-	radical SAM domain protein	Q3A9V8_CARHZ
935	14	CP000141	Carboxydothermus hydrogenoformans Z-2901	77997231	CHY_2273	-	ribosomal protein S9	RS9_CARHZ
940	14	CP000141	Carboxydothermus hydrogenoformans Z-2901	77995747	CHY_2274	-	ribosomal protein L13	RL13_CARHZ
912	14	CP000141	Carboxydothermus hydrogenoformans Z-2901	77997215	CHY_2276	-	tRNA pseudouridine synthase A	Q3A9U9_CARHZ
182	14	CP000141	Carboxydothermus hydrogenoformans Z-2901	77995604	CHY_2277	-	cobalt ABC transporter, permease protein	Q3A9U8_CARHZ
47	14	CP000141	Carboxydothermus hydrogenoformans Z-2901	77994804	CHY_2278	-	cobalt ABC transporter, ATP-binding protein	Q3A9U7_CARHZ
47	14	CP000141	Carboxydothermus hydrogenoformans Z-2901	77996710	CHY_2279	-	cobalt ABC transporter, ATP-binding protein	Q3A9U6_CARHZ
135	14	CP000141	Carboxydothermus hydrogenoformans Z-2901	77996574	CHY_2280	-	ribosomal protein L17	RL17_CARHZ
164	14	CP000141	Carboxydothermus hydrogenoformans Z-2901	77996157	CHY_2281	-	DNA-directed RNA polymerase, alpha subunit	RPOA_CARHZ
941	14	CP000141	Carboxydothermus hydrogenoformans Z-2901	77995913	CHY_2282	-	ribosomal protein S4	RS4_CARHZ
582	14	CP000141	Carboxydothermus hydrogenoformans Z-2901	77995123	CHY_2284	-	ribosomal protein S13	RS13_CARHZ
355	14	CP000141	Carboxydothermus hydrogenoformans Z-2901	77995892	CHY_2286	-	translation initiation factor IF-1	IF1_CARHZ
477	14	CP000141	Carboxydothermus hydrogenoformans Z-2901	77995033	CHY_2288	-	methionine aminopeptidase, type I	Q3A9T7_CARHZ
905	14	CP000141	Carboxydothermus hydrogenoformans Z-2901	77996429	CHY_2289	-	preprotein translocase, SecY subunit	Q3A9T6_CARHZ
372	14	CP000141	Carboxydothermus hydrogenoformans Z-2901	77995291	CHY_2290	-	ribosomal protein L15	RL15_CARHZ
142	14	CP000141	Carboxydothermus hydrogenoformans Z-2901	77996427	CHY_2292	-	ribosomal protein S5	RS5_CARHZ
190	14	CP000141	Carboxydothermus hydrogenoformans Z-2901	77996747	CHY_2293	-	ribosomal protein L18	RL18_CARHZ
294	14	CP000141	Carboxydothermus hydrogenoformans Z-2901	77994854	CHY_2294	-	ribosomal protein L6	RL6_CARHZ
535	14	CP000141	Carboxydothermus hydrogenoformans Z-2901	77995524	CHY_2295	-	ribosomal protein S8	RS8_CARHZ
866	14	CP000141	Carboxydothermus hydrogenoformans Z-2901	77995698	CHY_2296	-	ribosomal protein S14	RS14Z_CARHZ
944	14	CP000141	Carboxydothermus hydrogenoformans Z-2901	77995827	CHY_2298	-	ribosomal protein L24	RL24_CARHZ
861	14	CP000141	Carboxydothermus hydrogenoformans Z-2901	77994965	CHY_2299	-	ribosomal protein L14	RL14_CARHZ
593	14	CP000141	Carboxydothermus hydrogenoformans Z-2901	77997234	CHY_2300	-	ribosomal protein S17	RS17_CARHZ
517	14	CP000141	Carboxydothermus hydrogenoformans Z-2901	77995602	CHY_2301	-	ribosomal protein L29	RL29_CARHZ
311	14	CP000141	Carboxydothermus hydrogenoformans Z-2901	77995772	CHY_2302	-	ribosomal protein L16	RL16_CARHZ
746	14	CP000141	Carboxydothermus hydrogenoformans Z-2901	77997027	CHY_2303	-	ribosomal protein S3	RS3_CARHZ
383	14	CP000141	Carboxydothermus hydrogenoformans Z-2901	77996496	CHY_2304	-	ribosomal protein L22	RL22_CARHZ
472	14	CP000141	Carboxydothermus hydrogenoformans Z-2901	77994823	CHY_2306	-	ribosomal protein L2	RL2_CARHZ
331	14	CP000141	Carboxydothermus hydrogenoformans Z-2901	77994836	CHY_2307	-	ribosomal protein L23	RL23_CARHZ
955	14	CP000141	Carboxydothermus hydrogenoformans Z-2901	77995443	CHY_2308	-	ribosomal protein L4	RL4_CARHZ
55	14	CP000141	Carboxydothermus hydrogenoformans Z-2901	77996670	CHY_2309	-	ribosomal protein L3	RL3_CARHZ
973	14	CP000141	Carboxydothermus hydrogenoformans Z-2901	77996848	CHY_2310	-	ribosomal protein S10	RS10_CARHZ
585	14	CP000141	Carboxydothermus hydrogenoformans Z-2901	77997279	CHY_2312	-	translation elongation factor Tu	EFTU1_CARHZ
568	14	CP000141	Carboxydothermus hydrogenoformans Z-2901	77995199	CHY_2313	-	translation elongation factor G	EFG_CARHZ
553	14	CP000141	Carboxydothermus hydrogenoformans Z-2901	77995633	CHY_2314	-	ribosomal protein S7	RS7_CARHZ
974	14	CP000141	Carboxydothermus hydrogenoformans Z-2901	77997075	CHY_2315	-	ribosomal protein S12	RS12_CARHZ
430	14	CP000141	Carboxydothermus hydrogenoformans Z-2901	77996663	CHY_2317	-	DNA-directed RNA polymerase, beta' subunit	RPOC_CARHZ
874	14	CP000141	Carboxydothermus hydrogenoformans Z-2901	77995721	CHY_2318	-	DNA-directed RNA polymerase, beta subunit	RPOB_CARHZ
422	14	CP000141	Carboxydothermus hydrogenoformans Z-2901	77997057	CHY_2320	-	ribosomal protein L7/L12	RL7_CARHZ
779	14	CP000141	Carboxydothermus hydrogenoformans Z-2901	77995000	CHY_2321	-	ribosomal protein L10	RL10_CARHZ
744	14	CP000141	Carboxydothermus hydrogenoformans Z-2901	77995495	CHY_2322	-	ribosomal protein L1	RL1_CARHZ
803	14	CP000141	Carboxydothermus hydrogenoformans Z-2901	77996089	CHY_2323	-	ribosomal protein L11	RL11_CARHZ
453	14	CP000141	Carboxydothermus hydrogenoformans Z-2901	77995557	CHY_2324	-	transcription termination/antitermination factor NusG	Q3A9Q1_CARHZ
585	14	CP000141	Carboxydothermus hydrogenoformans Z-2901	77997296	CHY_2327	-	translation elongation factor Tu	EFTU2_CARHZ
592	14	CP000141	Carboxydothermus hydrogenoformans Z-2901	77996243	CHY_2335	-	RNA methyltransferase, TrmH family, group 3	Q3A9P4_CARHZ
43	14	CP000141	Carboxydothermus hydrogenoformans Z-2901	77997044	CHY_2338	-	cysteinyl-tRNA synthetase	SYC_CARHZ
802	14	CP000141	Carboxydothermus hydrogenoformans Z-2901	77996490	CHY_2339	-	serine acetyltransferase	Q3A9P0_CARHZ
102	14	CP000141	Carboxydothermus hydrogenoformans Z-2901	77995099	CHY_2340	-	glutamyl-tRNA synthetase	SYE_CARHZ
907	14	CP000141	Carboxydothermus hydrogenoformans Z-2901	77996508	CHY_2347	-	DNA repair protein RadA	Q3A9N2_CARHZ
344	14	CP000141	Carboxydothermus hydrogenoformans Z-2901	77995993	CHY_2348	-	negative regulator of genetic competence clpC/mecB	Q3A9N1_CARHZ
399	14	CP000141	Carboxydothermus hydrogenoformans Z-2901	77996388	CHY_2361	-	peptide ABC transporter, ATP-binding protein	Q3A9M5_CARHZ
79	14	CP000141	Carboxydothermus hydrogenoformans Z-2901	77996441	CHY_2369	-	putative TIM-barrel protein, NifR3 family	Q3A9L8_CARHZ
789	14	CP000141	Carboxydothermus hydrogenoformans Z-2901	77997161	CHY_2371	-	BirA bifunctional protein	Q3A9L6_CARHZ
649	14	CP000141	Carboxydothermus hydrogenoformans Z-2901	77995232	CHY_2372	-	nicotinate-nucleotide pyrophosphorylase	Q3A9L5_CARHZ
209	14	CP000141	Carboxydothermus hydrogenoformans Z-2901	77997139	CHY_2385	-	formate--tetrahydrofolate ligase	FTHS_CARHZ
659	14	CP000141	Carboxydothermus hydrogenoformans Z-2901	77996971	CHY_2389	-	thioredoxin-disulfide reductase	Q3A9J8_CARHZ
236	14	CP000141	Carboxydothermus hydrogenoformans Z-2901	77995164	CHY_2390	-	putative thioredoxin	Q3A9J7_CARHZ
61	14	CP000141	Carboxydothermus hydrogenoformans Z-2901	77996880	CHY_2398	-	transcriptional regulator, LysR family	Q3A9I9_CARHZ
345	14	CP000141	Carboxydothermus hydrogenoformans Z-2901	77994833	CHY_2399	-	cobyrinic acid a,c-diamide synthase	Q3A9I8_CARHZ
305	14	CP000141	Carboxydothermus hydrogenoformans Z-2901	77996805	CHY_2405	-	ferredoxin	Q3A9I2_CARHZ
712	14	CP000141	Carboxydothermus hydrogenoformans Z-2901	77996628	CHY_2407	-	uroporphyrinogen III synthase/methyltransferase	Q3A9I0_CARHZ
56	14	CP000141	Carboxydothermus hydrogenoformans Z-2901	77996292	CHY_2417	-	putative fosmidomycin resistance protein	Q3A9H0_CARHZ
495	14	CP000141	Carboxydothermus hydrogenoformans Z-2901	77996736	CHY_2421	-	ABC transporter, permease protein	Q3A9G6_CARHZ
938	14	CP000141	Carboxydothermus hydrogenoformans Z-2901	77996192	CHY_2422	-	ABC transporter, ATP-binding protein	METN_CARHZ
213	14	CP000141	Carboxydothermus hydrogenoformans Z-2901	77995198	CHY_2424	-	ABC transporter, ATP-binding protein	Q3A9G3_CARHZ
78	14	CP000141	Carboxydothermus hydrogenoformans Z-2901	77995981	CHY_2426	-	RNA polymerase sigma-70 factor, ECF subfamily	Q3A9G1_CARHZ
1718	14	CP000141	Carboxydothermus hydrogenoformans Z-2901	77995664	CHY_2439	-	putative cell division protein FtsA	Q3A9F1_CARHZ
137	14	CP000141	Carboxydothermus hydrogenoformans Z-2901	77996526	CHY_2440	-	polyA polymerase/tRNA nucleotidyltransferase family protein	Q3A9F0_CARHZ
338	14	CP000141	Carboxydothermus hydrogenoformans Z-2901	77996244	CHY_2441	-	HDIG domain protein	Q3A9E9_CARHZ
281	14	CP000141	Carboxydothermus hydrogenoformans Z-2901	77996480	CHY_2442	-	transport ATP-binding protein CydC	Q3A9E8_CARHZ
281	14	CP000141	Carboxydothermus hydrogenoformans Z-2901	77997100	CHY_2443	-	transport ATP-binding protein CydD	Q3A9E7_CARHZ
661	14	CP000141	Carboxydothermus hydrogenoformans Z-2901	77997107	CHY_2448	-	radical SAM domain protein	Q3A9E2_CARHZ
550	14	CP000141	Carboxydothermus hydrogenoformans Z-2901	77995777	CHY_2457	-	L-serine dehydratase, iron-sulfur-dependent, alpha subunit	Q3A9D3_CARHZ
338	14	CP000141	Carboxydothermus hydrogenoformans Z-2901	77995760	CHY_2467	-	GGDEF domain protein	Q3A9C3_CARHZ
1266	14	CP000141	Carboxydothermus hydrogenoformans Z-2901	77995859	CHY_2485	-	N-acetylmuramoyl-L-alanine amidase	Q3A9A5_CARHZ
338	14	CP000141	Carboxydothermus hydrogenoformans Z-2901	77995528	CHY_2489	-	putative methyl-accepting chemotaxis protein	Q3A9A1_CARHZ
75	14	CP000141	Carboxydothermus hydrogenoformans Z-2901	77995789	CHY_2508	-	ISChy2, transposase	Q3A983_CARHZ
952	14	CP000141	Carboxydothermus hydrogenoformans Z-2901	77995196	CHY_2542	-	UDP-N-acetylglucosamine 1-carboxyvinyltransferase 1	MURA2_CARHZ
52	14	CP000141	Carboxydothermus hydrogenoformans Z-2901	77995209	CHY_2545	-	ATP synthase F1, beta subunit	ATPB_CARHZ
124	14	CP000141	Carboxydothermus hydrogenoformans Z-2901	77997272	CHY_2556	-	putative comE operon protein 2	Q3A935_CARHZ
694	14	CP000141	Carboxydothermus hydrogenoformans Z-2901	77995438	CHY_2558	-	ribose 5-phosphate isomerase B	Q3A933_CARHZ
49	14	CP000141	Carboxydothermus hydrogenoformans Z-2901	77996656	CHY_2561	-	Sua5/YciO/YrdC/YwlC family protein	Q3A930_CARHZ
630	14	CP000141	Carboxydothermus hydrogenoformans Z-2901	77995752	CHY_2562	-	modification methylase, HemK family	Q3A929_CARHZ
249	14	CP000141	Carboxydothermus hydrogenoformans Z-2901	77996189	CHY_2563	-	peptide chain release factor 1	RF1_CARHZ
338	14	CP000141	Carboxydothermus hydrogenoformans Z-2901	77995069	CHY_2566	-	sensor histidine kinase	Q3A925_CARHZ
131	14	CP000141	Carboxydothermus hydrogenoformans Z-2901	77995457	CHY_2567	-	DNA-binding response regulator	Q3A924_CARHZ
460	14	CP000141	Carboxydothermus hydrogenoformans Z-2901	77994893	CHY_2573	-	molybdopterin oxidoreductase, iron-sulfur binding subunit	Q3A918_CARHZ
61	14	CP000141	Carboxydothermus hydrogenoformans Z-2901	77994884	CHY_2575	-	transcriptional regulator, LysR family	Q3A916_CARHZ
612	14	CP000141	Carboxydothermus hydrogenoformans Z-2901	77995659	CHY_2580	-	phosphoglucomutase/phosphomannomutase family protein	Q3A911_CARHZ
547	14	CP000141	Carboxydothermus hydrogenoformans Z-2901	77995143	CHY_2582	-	UTP-glucose-1-phosphate uridylyltransferase	Q3A909_CARHZ
967	14	CP000141	Carboxydothermus hydrogenoformans Z-2901	77996440	CHY_2589	-	beta-hydroxyacyl-(acyl-carrier-protein) dehydratase FabZ	FABZ_CARHZ
524	14	CP000141	Carboxydothermus hydrogenoformans Z-2901	77995089	CHY_2598	-	rubrerythrin	Q3A8Z3_CARHZ
169	14	CP000141	Carboxydothermus hydrogenoformans Z-2901	77995268	CHY_2608	-	glycosyl transferase, group 2 family	Q3A8Y3_CARHZ
169	14	CP000141	Carboxydothermus hydrogenoformans Z-2901	77995583	CHY_2609	-	glycosyl transferase, group 2 family	Q3A8Y2_CARHZ
539	14	CP000141	Carboxydothermus hydrogenoformans Z-2901	77995237	CHY_2616	-	dimethyladenosine transferase	RSMA_CARHZ
748	14	CP000141	Carboxydothermus hydrogenoformans Z-2901	77996903	CHY_2620	-	hydrolase, TatD family	Q3A8X1_CARHZ
780	14	CP000141	Carboxydothermus hydrogenoformans Z-2901	77996352	CHY_2621	-	methionyl-tRNA synthetase	Q3A8X0_CARHZ
672	14	CP000141	Carboxydothermus hydrogenoformans Z-2901	77996401	CHY_2625	-	M23/M37 peptidase domain protein	Q3A8W6_CARHZ
926	14	CP000141	Carboxydothermus hydrogenoformans Z-2901	77994970	CHY_2669	-	aminodeoxychorismate lyase	Q3A8S6_CARHZ
578	14	CP000141	Carboxydothermus hydrogenoformans Z-2901	77995843	CHY_2670	-	adenylosuccinate synthetase	PURA_CARHZ
217	14	CP000141	Carboxydothermus hydrogenoformans Z-2901	77994882	CHY_2673	-	recombination protein RecR	RECR_CARHZ
163	14	CP000141	Carboxydothermus hydrogenoformans Z-2901	77995538	CHY_2675	-	putative DNA polymerase III, gamma/tau subunits	Q3A8S0_CARHZ
231	14	CP000141	Carboxydothermus hydrogenoformans Z-2901	77995134	CHY_2687	-	thiF family protein	Q3A8R2_CARHZ
305	14	CP000141	Carboxydothermus hydrogenoformans Z-2901	77996452	CHY_2690	-	adenylylsulfate reductase	Q3A8Q9_CARHZ
792	14	CP000141	Carboxydothermus hydrogenoformans Z-2901	77995808	CHY_2697	-	seryl-tRNA synthetase	SYS_CARHZ
629	14	CP000141	Carboxydothermus hydrogenoformans Z-2901	77996296	CHY_2698	-	D-3-phosphoglycerate dehydrogenase	Q3A8Q4_CARHZ
925	14	CP000141	Carboxydothermus hydrogenoformans Z-2901	77997117	CHY_2704	-	DNA gyrase, A subunit	Q3A8P8_CARHZ
891	14	CP000141	Carboxydothermus hydrogenoformans Z-2901	77995952	CHY_2705	-	DNA gyrase, B subunit	Q3A8P7_CARHZ
603	14	CP000141	Carboxydothermus hydrogenoformans Z-2901	77996114	CHY_2707	-	DNA recombination/replication protein RecF	RECF_CARHZ
168	14	CP000141	Carboxydothermus hydrogenoformans Z-2901	77995599	CHY_2709	-	DNA polymerase III, beta subunit	Q3A8P3_CARHZ
608	14	CP000141	Carboxydothermus hydrogenoformans Z-2901	77995038	CHY_2710	-	chromosomal replication initiator protein DnaA	Q3A8P2_CARHZ
608	14	CP000232	Moorella thermoacetica ATCC 39073	83571790	Moth_0002	-	chromosomal replication initiator protein DnaA	Q2RMJ7_MOOTA
168	14	CP000232	Moorella thermoacetica ATCC 39073	83571791	Moth_0003	-	DNA polymerase III, beta subunit	Q2RMJ6_MOOTA
603	14	CP000232	Moorella thermoacetica ATCC 39073	83571793	Moth_0005	-	DNA replication and repair protein RecF	RECF_MOOTA
891	14	CP000232	Moorella thermoacetica ATCC 39073	83571795	Moth_0007	-	DNA gyrase, B subunit	Q2RMJ2_MOOTA
925	14	CP000232	Moorella thermoacetica ATCC 39073	83571796	Moth_0008	-	DNA gyrase, A subunit	Q2RMJ1_MOOTA
609	14	CP000232	Moorella thermoacetica ATCC 39073	83571800	Moth_0012	-	fructose-1-phosphate kinase	Q2RMI7_MOOTA
542	14	CP000232	Moorella thermoacetica ATCC 39073	83571806	Moth_0018	-	phosphatidyl-N-methylethanolamine N-methyltransferase	Q2RMI1_MOOTA
629	14	CP000232	Moorella thermoacetica ATCC 39073	83571808	Moth_0020	-	D-3-phosphoglycerate dehydrogenase	Q2RMH9_MOOTA
792	14	CP000232	Moorella thermoacetica ATCC 39073	83571809	Moth_0021	-	seryl-tRNA synthetase	SYS_MOOTA
338	14	CP000232	Moorella thermoacetica ATCC 39073	83571811	Moth_0023	-	two component transcriptional regulator, LuxR family	Q2RMH6_MOOTA
163	14	CP000232	Moorella thermoacetica ATCC 39073	83571815	Moth_0027	-	DNA polymerase III, subunits gamma and tau	Q2RMH2_MOOTA
217	14	CP000232	Moorella thermoacetica ATCC 39073	83571817	Moth_0029	-	DNA replication and repair protein RecR	RECR_MOOTA
163	14	CP000232	Moorella thermoacetica ATCC 39073	83571830	Moth_0043	-	DNA-directed DNA polymerase	Q2RMF7_MOOTA
846	14	CP000232	Moorella thermoacetica ATCC 39073	83571831	Moth_0044	-	Signal peptidase II	Q2RMF6_MOOTA
186	14	CP000232	Moorella thermoacetica ATCC 39073	83571833	Moth_0046	-	Protein of unknown function UPF0011	Q2RMF4_MOOTA
780	14	CP000232	Moorella thermoacetica ATCC 39073	83571835	Moth_0048	-	methionyl-tRNA synthetase	Q2RMF2_MOOTA
748	14	CP000232	Moorella thermoacetica ATCC 39073	83571836	Moth_0049	-	TatD-related deoxyribonuclease	Q2RMF1_MOOTA
539	14	CP000232	Moorella thermoacetica ATCC 39073	83571839	Moth_0052	-	dimethyladenosine transferase	RSMA_MOOTA
1266	14	CP000232	Moorella thermoacetica ATCC 39073	83571850	Moth_0063	-	Glycoside hydrolase, family 18	Q2RMD7_MOOTA
63	14	CP000232	Moorella thermoacetica ATCC 39073	83571855	Moth_0068	-	Binding-protein-dependent transport systems inner membrane component	Q2RMD2_MOOTA
992	14	CP000232	Moorella thermoacetica ATCC 39073	83571856	Moth_0069	-	ABC transporter related protein	Q2RMD1_MOOTA
131	14	CP000232	Moorella thermoacetica ATCC 39073	83571857	Moth_0070	-	two component transcriptional regulator, winged helix family	Q2RMD0_MOOTA
31	14	CP000232	Moorella thermoacetica ATCC 39073	83571859	Moth_0072	-	4-diphosphocytidyl-2-C-methyl-D-erythritol kinase	ISPE_MOOTA
547	14	CP000232	Moorella thermoacetica ATCC 39073	83571862	Moth_0075	-	UDP-N-acetylglucosamine pyrophosphorylase / glucosamine-1-phosphate N-acetyltransferase	GLMU_MOOTA
663	14	CP000232	Moorella thermoacetica ATCC 39073	83571863	Moth_0076	-	ribose-phosphate pyrophosphokinase	Q2RMC4_MOOTA
233	14	CP000232	Moorella thermoacetica ATCC 39073	83571866	Moth_0079	-	peptidyl-tRNA hydrolase	PTH_MOOTA
278	14	CP000232	Moorella thermoacetica ATCC 39073	83571868	Moth_0081	-	transcription-repair coupling factor	Q2RMB9_MOOTA
42	14	CP000232	Moorella thermoacetica ATCC 39073	83571869	Moth_0082	-	MscS Mechanosensitive ion channel	Q2RMB8_MOOTA
178	14	CP000232	Moorella thermoacetica ATCC 39073	83571871	Moth_0084	-	MazG family protein	Q2RMB6_MOOTA
950	14	CP000232	Moorella thermoacetica ATCC 39073	83571872	Moth_0085	-	bacterial nucleoid protein Hbs	Q2RMB5_MOOTA
495	14	CP000232	Moorella thermoacetica ATCC 39073	83571886	Moth_0099	-	Binding-protein-dependent transport systems inner membrane component	Q2RMA1_MOOTA
46	14	CP000232	Moorella thermoacetica ATCC 39073	83571891	Moth_0104	-	tRNA(Ile)-lysidine synthetase-like protein	Q2RM96_MOOTA
829	14	CP000232	Moorella thermoacetica ATCC 39073	83571892	Moth_0105	-	membrane protease FtsH catalytic subunit	Q2RM95_MOOTA
209	14	CP000232	Moorella thermoacetica ATCC 39073	83571896	Moth_0109	-	Formate-tetrahydrofolate ligase	FTHS_MOOTA
417	14	CP000232	Moorella thermoacetica ATCC 39073	83571899	Moth_0112	-	phosphate ABC transporter membrane protein 1, PhoT family	Q2RM88_MOOTA
417	14	CP000232	Moorella thermoacetica ATCC 39073	83571900	Moth_0113	-	phosphate ABC transporter membrane protein 2, PhoT family	Q2RM87_MOOTA
56	14	CP000232	Moorella thermoacetica ATCC 39073	83571903	Moth_0116	-	Major facilitator superfamily MFS_1	Q2RM84_MOOTA
269	14	CP000232	Moorella thermoacetica ATCC 39073	83571911	Moth_0124	-	SirA-like protein	Q2RM76_MOOTA
210	14	CP000232	Moorella thermoacetica ATCC 39073	83571915	Moth_0128	-	SSU ribosomal protein S6P	RS6_MOOTA
523	14	CP000232	Moorella thermoacetica ATCC 39073	83571916	Moth_0129	-	single-strand binding protein	Q2RM71_MOOTA
81	14	CP000232	Moorella thermoacetica ATCC 39073	83571919	Moth_0132	-	LSU ribosomal protein L9P	RL9_MOOTA
626	14	CP000232	Moorella thermoacetica ATCC 39073	83571921	Moth_0134	-	primary replicative DNA helicase	Q2RM66_MOOTA
206	14	CP000232	Moorella thermoacetica ATCC 39073	83571924	Moth_0137	-	Hybrid cluster protein	HCP_MOOTA
789	14	CP000232	Moorella thermoacetica ATCC 39073	83571929	Moth_0143	-	Biotin--acetyl-CoA-carboxylase ligase	Q2RM58_MOOTA
79	14	CP000232	Moorella thermoacetica ATCC 39073	83571933	Moth_0147	-	tRNA-U20-dihydrouridine synthase	Q2RM54_MOOTA
562	14	CP000232	Moorella thermoacetica ATCC 39073	83571944	Moth_0158	-	Polyprenyl synthetase	Q2RM43_MOOTA
344	14	CP000232	Moorella thermoacetica ATCC 39073	83571948	Moth_0162	-	ATPases with chaperone activity, ATP-binding subunit	Q2RM39_MOOTA
658	14	CP000232	Moorella thermoacetica ATCC 39073	83571949	Moth_0163	-	NAD-dependent epimerase/dehydratase	Q2RM38_MOOTA
655	14	CP000232	Moorella thermoacetica ATCC 39073	83571982	Moth_0199	-	Aminotransferase, class V	Q2RM05_MOOTA
902	14	CP000232	Moorella thermoacetica ATCC 39073	83571999	Moth_0216	-	integral membrane protein MviN	Q2RLY8_MOOTA
967	14	CP000232	Moorella thermoacetica ATCC 39073	83572000	Moth_0217	-	3-hydroxyacyl-[acyl-carrier-protein] dehydratase	FABZ_MOOTA
612	14	CP000232	Moorella thermoacetica ATCC 39073	83572004	Moth_0221	-	Phosphoglucomutase	Q2RLY3_MOOTA
338	14	CP000232	Moorella thermoacetica ATCC 39073	83572006	Moth_0223	-	diguanylate cyclase (GGDEF domain)	Q2RLY1_MOOTA
530	14	CP000232	Moorella thermoacetica ATCC 39073	83572007	Moth_0224	-	DEAD/DEAH box helicase-like protein	Q2RLY0_MOOTA
94	14	CP000232	Moorella thermoacetica ATCC 39073	83572008	Moth_0225	-	Phosphoribosyltransferase	Q2RLX9_MOOTA
128	14	CP000232	Moorella thermoacetica ATCC 39073	83572012	Moth_0229	-	protein translocase subunit secA	SECA_MOOTA
945	14	CP000232	Moorella thermoacetica ATCC 39073	83572013	Moth_0230	-	bacterial peptide chain release factor 2 (bRF-2)	Q2RLX4_MOOTA
703	14	CP000232	Moorella thermoacetica ATCC 39073	83572019	Moth_0236	-	transketolase subunit A	Q2RLW8_MOOTA
77	14	CP000232	Moorella thermoacetica ATCC 39073	83572020	Moth_0237	-	transketolase subunit B	Q2RLW7_MOOTA
8	14	CP000232	Moorella thermoacetica ATCC 39073	83572022	Moth_0239	-	transcriptional regulator, XRE family	Q2RLW5_MOOTA
8	14	CP000232	Moorella thermoacetica ATCC 39073	83572023	Moth_0240	-	transcriptional regulator, XRE family	Q2RLW4_MOOTA
938	14	CP000232	Moorella thermoacetica ATCC 39073	83572027	Moth_0244	-	cell division ATP-binding protein FtsE	Q2RLW0_MOOTA
672	14	CP000232	Moorella thermoacetica ATCC 39073	83572029	Moth_0246	-	Peptidase M23B	Q2RLV8_MOOTA
798	14	CP000232	Moorella thermoacetica ATCC 39073	83572030	Moth_0247	-	C-terminal processing peptidase-3, Serine peptidase, MEROPS family S41A	Q2RLV7_MOOTA
129	14	CP000232	Moorella thermoacetica ATCC 39073	83572034	Moth_0251	-	Excinuclease ABC subunit B	Q2RLV3_MOOTA
277	14	CP000232	Moorella thermoacetica ATCC 39073	83572038	Moth_0255	-	Excinuclease ABC subunit A	Q2RLU9_MOOTA
379	14	CP000232	Moorella thermoacetica ATCC 39073	83572039	Moth_0256	-	Excinuclease ABC subunit C	UVRC_MOOTA
15	14	CP000232	Moorella thermoacetica ATCC 39073	83572040	Moth_0257	-	HAD-superfamily hydrolase subfamily IIB	Q2RLU7_MOOTA
93	14	CP000232	Moorella thermoacetica ATCC 39073	83572041	Moth_0258	-	Uncharacterized P-loop ATPase protein UPF0042	Y258_MOOTA
577	14	CP000232	Moorella thermoacetica ATCC 39073	83572044	Moth_0261	-	RNA polymerase, sigma 54 subunit, RpoN/SigL	Q2RLU3_MOOTA
819	14	CP000232	Moorella thermoacetica ATCC 39073	83572045	Moth_0262	-	glyceraldehyde-3-phosphate dehydrogenase	Q2RLU2_MOOTA
388	14	CP000232	Moorella thermoacetica ATCC 39073	83572046	Moth_0263	-	phosphoglycerate kinase	PGK_MOOTA
22	14	CP000232	Moorella thermoacetica ATCC 39073	83572047	Moth_0264	-	triosephosphate isomerase	TPIS_MOOTA
162	14	CP000232	Moorella thermoacetica ATCC 39073	83572048	Moth_0265	-	phosphoglycerate mutase	GPMI_MOOTA
782	14	CP000232	Moorella thermoacetica ATCC 39073	83572049	Moth_0266	-	enolase	ENO_MOOTA
369	14	CP000232	Moorella thermoacetica ATCC 39073	83572056	Moth_0273	-	RNAse R	Q2RLT1_MOOTA
725	14	CP000232	Moorella thermoacetica ATCC 39073	83572058	Moth_0275	-	SsrA-binding protein	SSRP_MOOTA
8	14	CP000232	Moorella thermoacetica ATCC 39073	83572060	Moth_0278	-	transcriptional regulator, XRE family	Q2RLS7_MOOTA
8	14	CP000232	Moorella thermoacetica ATCC 39073	83572061	Moth_0279	-	transcriptional regulator, XRE family	Q2RLS6_MOOTA
8	14	CP000232	Moorella thermoacetica ATCC 39073	83572063	Moth_0281	-	transcriptional regulator, XRE family	Q2RLS4_MOOTA
8	14	CP000232	Moorella thermoacetica ATCC 39073	83572066	Moth_0284	-	transcriptional regulator, XRE family	Q2RLS1_MOOTA
8	14	CP000232	Moorella thermoacetica ATCC 39073	83572067	Moth_0285	-	transcriptional regulator, XRE family	Q2RLS0_MOOTA
8	14	CP000232	Moorella thermoacetica ATCC 39073	83572082	Moth_0300	-	transcriptional regulator, XRE family	Q2RLQ5_MOOTA
338	14	CP000232	Moorella thermoacetica ATCC 39073	83572128	Moth_0346	-	diguanylate phosphodiesterase (EAL domain)	Q2RLK9_MOOTA
305	14	CP000232	Moorella thermoacetica ATCC 39073	83572159	Moth_0377	-	2-oxoacid:acceptor oxidoreductase, delta subunit, pyruvate/2-ketoisovalerate	Q2RLH8_MOOTA
338	14	CP000232	Moorella thermoacetica ATCC 39073	83572166	Moth_0384	-	methyl-accepting chemotaxis sensory transducer	Q2RLH1_MOOTA
401	14	CP000232	Moorella thermoacetica ATCC 39073	83572173	Moth_0391	-	anti-sigma-factor antagonist (STAS) domain protein	Q2RLG4_MOOTA
338	14	CP000232	Moorella thermoacetica ATCC 39073	83572174	Moth_0392	-	serine phosphatase	Q2RLG3_MOOTA
728	14	CP000232	Moorella thermoacetica ATCC 39073	83572183	Moth_0401	-	Malate dehydrogenase (oxaloacetate decarboxylating)	Q2RLF4_MOOTA
61	14	CP000232	Moorella thermoacetica ATCC 39073	83572227	Moth_0448	-	transcriptional regulator, LysR family	Q2RLB0_MOOTA
460	14	CP000232	Moorella thermoacetica ATCC 39073	83572230	Moth_0451	-	4Fe-4S ferredoxin, iron-sulfur binding protein	Q2RLA7_MOOTA
799	14	CP000232	Moorella thermoacetica ATCC 39073	83572240	Moth_0461	-	Prolipoprotein diacylglyceryl transferase	Q2RL97_MOOTA
390	14	CP000232	Moorella thermoacetica ATCC 39073	83572241	Moth_0462	-	Amidohydrolase	Q2RL96_MOOTA
390	14	CP000232	Moorella thermoacetica ATCC 39073	83572242	Moth_0463	-	Adenine deaminase	ADEC_MOOTA
495	14	CP000232	Moorella thermoacetica ATCC 39073	83572245	Moth_0466	-	Binding-protein-dependent transport systems inner membrane component	Q2RL92_MOOTA
959	14	CP000232	Moorella thermoacetica ATCC 39073	83572253	Moth_0475	-	Alcohol dehydrogenase superfamily, zinc-containing	Q2RL84_MOOTA
56	14	CP000232	Moorella thermoacetica ATCC 39073	83572255	Moth_0477	-	Major facilitator superfamily MFS_1	Q2RL82_MOOTA
338	14	CP000232	Moorella thermoacetica ATCC 39073	83572280	Moth_0502	-	methyl-accepting chemotaxis sensory transducer	Q2RL57_MOOTA
338	14	CP000232	Moorella thermoacetica ATCC 39073	83572282	Moth_0504	-	metal dependent phosphohydrolase	Q2RL55_MOOTA
362	14	CP000232	Moorella thermoacetica ATCC 39073	83572293	Moth_0515	-	histidinol phosphate aminotransferase apoenzyme	HIS8_MOOTA
1266	14	CP000232	Moorella thermoacetica ATCC 39073	83572295	Moth_0517	-	N-acetylmuramoyl-L-alanine amidase	Q2RL42_MOOTA
640	14	CP000232	Moorella thermoacetica ATCC 39073	83572296	Moth_0518	-	glutamate racemase	Q2RL41_MOOTA
338	14	CP000232	Moorella thermoacetica ATCC 39073	83572299	Moth_0521	-	diguanylate cyclase (GGDEF domain)	Q2RL38_MOOTA
117	14	CP000232	Moorella thermoacetica ATCC 39073	83572305	Moth_0527	-	trigger factor	TIG_MOOTA
122	14	CP000232	Moorella thermoacetica ATCC 39073	83572306	Moth_0528	-	ATP-dependent Clp protease proteolytic subunit ClpP	CLPP_MOOTA
557	14	CP000232	Moorella thermoacetica ATCC 39073	83572307	Moth_0529	-	ATP-dependent Clp protease ATP-binding subunit ClpX	CLPX_MOOTA
657	14	CP000232	Moorella thermoacetica ATCC 39073	83572309	Moth_0531	-	ATP-dependent proteinase, Serine peptidase, MEROPS family S16	Q2RL28_MOOTA
860	14	CP000232	Moorella thermoacetica ATCC 39073	83572310	Moth_0532	-	valyl-tRNA synthetase	Q2RL27_MOOTA
758	14	CP000232	Moorella thermoacetica ATCC 39073	83572311	Moth_0533	-	FolC bifunctional protein	Q2RL26_MOOTA
756	14	CP000232	Moorella thermoacetica ATCC 39073	83572312	Moth_0534	-	CoA-binding protein	Q2RL25_MOOTA
288	14	CP000232	Moorella thermoacetica ATCC 39073	83572313	Moth_0535	-	maf protein	Y535_MOOTA
12	14	CP000232	Moorella thermoacetica ATCC 39073	83572314	Moth_0536	-	DNA replication and repair protein RadC	Y536_MOOTA
470	14	CP000232	Moorella thermoacetica ATCC 39073	83572318	Moth_0540	-	peptidoglycan glycosyltransferase	Q2RL19_MOOTA
27	14	CP000232	Moorella thermoacetica ATCC 39073	83572323	Moth_0545	-	Chaperonin Cpn10	Q2RL14_MOOTA
838	14	CP000232	Moorella thermoacetica ATCC 39073	83572324	Moth_0546	-	chaperonin GroEL	CH601_MOOTA
672	14	CP000232	Moorella thermoacetica ATCC 39073	83572326	Moth_0548	-	Peptidase M23B	Q2RL11_MOOTA
576	14	CP000232	Moorella thermoacetica ATCC 39073	83572332	Moth_0554	-	Radical SAM	Q2RL05_MOOTA
389	14	CP000232	Moorella thermoacetica ATCC 39073	83572335	Moth_0557	-	LSU ribosomal protein L21P	RL21_MOOTA
671	14	CP000232	Moorella thermoacetica ATCC 39073	83572337	Moth_0559	-	LSU ribosomal protein L27P	Q2RL00_MOOTA
984	14	CP000232	Moorella thermoacetica ATCC 39073	83572338	Moth_0560	-	signal transduction histidine kinase regulating citrate/malate metabolism	Q2RKZ9_MOOTA
343	14	CP000232	Moorella thermoacetica ATCC 39073	83572339	Moth_0561	-	Small GTP-binding protein domain	OBG_MOOTA
17	14	CP000232	Moorella thermoacetica ATCC 39073	83572340	Moth_0562	-	glutamate 5-kinase	PROB_MOOTA
462	14	CP000232	Moorella thermoacetica ATCC 39073	83572341	Moth_0563	-	glutamate-5-semialdehyde dehydrogenase	PROA_MOOTA
731	14	CP000232	Moorella thermoacetica ATCC 39073	83572346	Moth_0568	-	leucyl-tRNA synthetase	SYL_MOOTA
634	14	CP000232	Moorella thermoacetica ATCC 39073	83572349	Moth_0571	-	Undecaprenyl-diphosphatase	UPPP_MOOTA
286	14	CP000232	Moorella thermoacetica ATCC 39073	83572354	Moth_0576	-	DNA polymerase III, delta subunit	Q2RKY3_MOOTA
848	14	CP000232	Moorella thermoacetica ATCC 39073	83572355	Moth_0577	-	SSU ribosomal protein S20P	RS20_MOOTA
733	14	CP000232	Moorella thermoacetica ATCC 39073	83572357	Moth_0579	-	NCAIR mutase (PurE)-related protein	Q2RKY0_MOOTA
406	14	CP000232	Moorella thermoacetica ATCC 39073	83572359	Moth_0581	-	GTP-binding protein LepA	LEPA_MOOTA
219	14	CP000232	Moorella thermoacetica ATCC 39073	83572360	Moth_0582	-	coproporphyrinogen III oxidase, anaerobic	Q2RKX7_MOOTA
446	14	CP000232	Moorella thermoacetica ATCC 39073	83572362	Moth_0584	-	GrpE protein	Q2RKX5_MOOTA
501	14	CP000232	Moorella thermoacetica ATCC 39073	83572363	Moth_0585	-	Chaperone DnaK	DNAK_MOOTA
375	14	CP000232	Moorella thermoacetica ATCC 39073	83572364	Moth_0586	-	Chaperone DnaJ	Q2RKX3_MOOTA
498	14	CP000232	Moorella thermoacetica ATCC 39073	83572365	Moth_0587	-	conserved hypothetical protein	Q2RKX2_MOOTA
260	14	CP000232	Moorella thermoacetica ATCC 39073	83572366	Moth_0588	-	MiaB-like tRNA modifying enzyme	Q2RKX1_MOOTA
786	14	CP000232	Moorella thermoacetica ATCC 39073	83572367	Moth_0589	-	Histidine triad (HIT) protein	Q2RKX0_MOOTA
69	14	CP000232	Moorella thermoacetica ATCC 39073	83572371	Moth_0593	-	PhoH-like protein	Q2RKW6_MOOTA
310	14	CP000232	Moorella thermoacetica ATCC 39073	83572373	Moth_0595	-	Protein of unknown function UPF0054	YBEY_MOOTA
775	14	CP000232	Moorella thermoacetica ATCC 39073	83572376	Moth_0598	-	NUDIX hydrolase	Q2RKW1_MOOTA
594	14	CP000232	Moorella thermoacetica ATCC 39073	83572378	Moth_0600	-	GTP-binding protein Era	Q2RKV9_MOOTA
24	14	CP000232	Moorella thermoacetica ATCC 39073	83572385	Moth_0607	-	pyruvate phosphate dikinase	Q2RKV2_MOOTA
896	14	CP000232	Moorella thermoacetica ATCC 39073	83572387	Moth_0609	-	fructose-bisphosphate aldolase	Q2RKV0_MOOTA
609	14	CP000232	Moorella thermoacetica ATCC 39073	83572389	Moth_0611	-	Tagatose-6-phosphate kinase	Q2RKU8_MOOTA
399	14	CP000232	Moorella thermoacetica ATCC 39073	83572391	Moth_0613	-	monosaccharide ABC transporter ATP-binding protein, CUT2 family	Q2RKU6_MOOTA
100	14	CP000232	Moorella thermoacetica ATCC 39073	83572392	Moth_0614	-	monosaccharide ABC transporter membrane protein, CUT2 family	Q2RKU5_MOOTA
609	14	CP000232	Moorella thermoacetica ATCC 39073	83572393	Moth_0615	-	PfkB	Q2RKU4_MOOTA
1349	14	CP000232	Moorella thermoacetica ATCC 39073	83572397	Moth_0619	-	RNase HI	RNH_MOOTA
329	14	CP000232	Moorella thermoacetica ATCC 39073	83572401	Moth_0623	-	DNA primase	Q2RKT6_MOOTA
621	14	CP000232	Moorella thermoacetica ATCC 39073	83572402	Moth_0624	-	RNA polymerase, sigma 70 subunit, RpoD	Q2RKT5_MOOTA
50	14	CP000232	Moorella thermoacetica ATCC 39073	83572404	Moth_0626	-	Protein of unknown function DUF34	Q2RKT3_MOOTA
581	14	CP000232	Moorella thermoacetica ATCC 39073	83572440	Moth_0666	-	Glycosyl transferase, group 1	Q2RKP7_MOOTA
581	14	CP000232	Moorella thermoacetica ATCC 39073	83572441	Moth_0668	-	Glycosyl transferase, group 1	Q2RKP6_MOOTA
658	14	CP000232	Moorella thermoacetica ATCC 39073	83572446	Moth_0673	-	UDP-galactose 4-epimerase	Q2RKP1_MOOTA
338	14	CP000232	Moorella thermoacetica ATCC 39073	83572457	Moth_0689	-	putative PAS/PAC sensor protein	Q2RKN0_MOOTA
338	14	CP000232	Moorella thermoacetica ATCC 39073	83572458	Moth_0690	-	conserved hypothetical protein	Q2RKM9_MOOTA
338	14	CP000232	Moorella thermoacetica ATCC 39073	83572459	Moth_0692	-	response regulator receiver modulated diguanylate cyclase	Q2RKM8_MOOTA
654	14	CP000232	Moorella thermoacetica ATCC 39073	83572464	Moth_0697	-	AIR synthase related protein-like protein	Q2RKM3_MOOTA
100	14	CP000232	Moorella thermoacetica ATCC 39073	83572468	Moth_0701	-	monosaccharide ABC transporter membrane protein, CUT2 family	Q2RKL9_MOOTA
399	14	CP000232	Moorella thermoacetica ATCC 39073	83572473	Moth_0707	-	ABC transporter related protein	Q2RKL4_MOOTA
182	14	CP000232	Moorella thermoacetica ATCC 39073	83572474	Moth_0708	-	Cobalt transport protein	Q2RKL3_MOOTA
346	14	CP000232	Moorella thermoacetica ATCC 39073	83572476	Moth_0710	-	Peptidase M20	Q2RKL1_MOOTA
460	14	CP000232	Moorella thermoacetica ATCC 39073	83572487	Moth_0721	-	4Fe-4S ferredoxin, iron-sulfur binding protein	Q2RKK0_MOOTA
53	14	CP000232	Moorella thermoacetica ATCC 39073	83572491	Moth_0725	-	sigma54 specific transcriptional regulator with PAS sensor, Fis family	Q2RKJ6_MOOTA
172	14	CP000232	Moorella thermoacetica ATCC 39073	83572502	Moth_0736	-	Peptidase S1 and S6, chymotrypsin/Hap	Q2RKI5_MOOTA
338	14	CP000232	Moorella thermoacetica ATCC 39073	83572506	Moth_0740	-	methyl-accepting chemotaxis sensory transducer	Q2RKI1_MOOTA
338	14	CP000232	Moorella thermoacetica ATCC 39073	83572508	Moth_0742	-	CheA signal transduction histidine kinase	Q2RKH9_MOOTA
658	14	CP000232	Moorella thermoacetica ATCC 39073	83572517	Moth_0751	-	NAD-dependent epimerase/dehydratase	Q2RKH0_MOOTA
547	14	CP000232	Moorella thermoacetica ATCC 39073	83572523	Moth_0757	-	Nucleotidyl transferase	Q2RKG4_MOOTA
52	14	CP000232	Moorella thermoacetica ATCC 39073	83572540	Moth_0774	-	type III secretion system ATPase, FliI/YscN	Q2RKE7_MOOTA
25	14	CP000232	Moorella thermoacetica ATCC 39073	83572560	Moth_0794	-	RNA polymerase, sigma 28 subunit, SigD/FliA/WhiG	Q2RKC7_MOOTA
338	14	CP000232	Moorella thermoacetica ATCC 39073	83572569	Moth_0803	-	response regulator receiver domain protein (CheY-like)	Q2RKB8_MOOTA
119	14	CP000232	Moorella thermoacetica ATCC 39073	83572580	Moth_0815	-	4Fe-4S ferredoxin, iron-sulfur binding protein	Q2RKA7_MOOTA
788	14	CP000232	Moorella thermoacetica ATCC 39073	83572582	Moth_0817	-	Histidinol phosphate phosphatase, HisJ	Q2RKA5_MOOTA
280	14	CP000232	Moorella thermoacetica ATCC 39073	83572587	Moth_0822	-	ferric uptake regulator, Fur family	Q2RKA0_MOOTA
76	14	CP000232	Moorella thermoacetica ATCC 39073	83572589	Moth_0824	-	transcriptional regulator, Crp/Fnr family	Q2RK98_MOOTA
131	14	CP000232	Moorella thermoacetica ATCC 39073	83572592	Moth_0827	-	two component transcriptional regulator, winged helix family	Q2RK95_MOOTA
338	14	CP000232	Moorella thermoacetica ATCC 39073	83572593	Moth_0828	-	multi-sensor signal transduction histidine kinase	Q2RK94_MOOTA
766	14	CP000232	Moorella thermoacetica ATCC 39073	83572600	Moth_0835	-	methyltransferase	RSMH_MOOTA
470	14	CP000232	Moorella thermoacetica ATCC 39073	83572602	Moth_0837	-	Stage V sporulation protein D	Q2RK85_MOOTA
218	14	CP000232	Moorella thermoacetica ATCC 39073	83572603	Moth_0838	-	UDP-N-acetylmuramoylalanyl-D-glutamate--2,6-diaminopimelate ligase	Q2RK84_MOOTA
667	14	CP000232	Moorella thermoacetica ATCC 39073	83572604	Moth_0839	-	UDP-N-acetylmuramoyl-tripeptide--D-alanyl-D-alanine ligase	Q2RK83_MOOTA
797	14	CP000232	Moorella thermoacetica ATCC 39073	83572605	Moth_0840	-	Phospho-N-acetylmuramoyl-pentapeptide-transferase	MRAY_MOOTA
176	14	CP000232	Moorella thermoacetica ATCC 39073	83572606	Moth_0841	-	UDP-N-acetylmuramoylalanine--D-glutamate ligase	MURD_MOOTA
622	14	CP000232	Moorella thermoacetica ATCC 39073	83572607	Moth_0842	-	Cell cycle protein	Q2RK80_MOOTA
341	14	CP000232	Moorella thermoacetica ATCC 39073	83572608	Moth_0843	-	UDP-N-acetylglucosamine--N-acetylmuramyl-(pentapeptide) pyrophosphoryl-undecaprenol N-acetylglucosamine transferase	MURG_MOOTA
348	14	CP000232	Moorella thermoacetica ATCC 39073	83572609	Moth_0844	-	UDP-N-acetylmuramate--L-alanine ligase	MURC_MOOTA
736	14	CP000232	Moorella thermoacetica ATCC 39073	83572610	Moth_0845	-	UDP-N-acetylmuramate dehydrogenase	MURB_MOOTA
952	14	CP000232	Moorella thermoacetica ATCC 39073	83572611	Moth_0846	-	UDP-N-acetylglucosamine 1-carboxyvinyltransferase	Q2RK76_MOOTA
352	14	CP000232	Moorella thermoacetica ATCC 39073	83572612	Moth_0847	-	cell division protein FtsQ	Q2RK75_MOOTA
1718	14	CP000232	Moorella thermoacetica ATCC 39073	83572614	Moth_0849	-	cell division protein FtsA	Q2RK73_MOOTA
595	14	CP000232	Moorella thermoacetica ATCC 39073	83572615	Moth_0850	-	cell division protein FtsZ	Q2RK72_MOOTA
25	14	CP000232	Moorella thermoacetica ATCC 39073	83572618	Moth_0853	-	RNA polymerase, sigma subunit, RpsG/SigG	Q2RK69_MOOTA
869	14	CP000232	Moorella thermoacetica ATCC 39073	83572623	Moth_0858	-	Protein of unknown function UPF0001	Q2RK64_MOOTA
60	14	CP000232	Moorella thermoacetica ATCC 39073	83572625	Moth_0860	-	pyrroline-5-carboxylate reductase	Q2RK62_MOOTA
268	14	CP000232	Moorella thermoacetica ATCC 39073	83572628	Moth_0863	-	Isoleucyl-tRNA synthetase	SYI_MOOTA
645	14	CP000232	Moorella thermoacetica ATCC 39073	83572633	Moth_0868	-	signal peptidase II, Aspartic peptidase, MEROPS family A08	LSPA_MOOTA
810	14	CP000232	Moorella thermoacetica ATCC 39073	83572634	Moth_0869	-	ribosomal large subunit pseudouridine synthase D	Q2RK53_MOOTA
213	14	CP000232	Moorella thermoacetica ATCC 39073	83572639	Moth_0874	-	ABC transporter related protein	Q2RK48_MOOTA
96	14	CP000232	Moorella thermoacetica ATCC 39073	83572640	Moth_0875	-	ABC-2	Q2RK47_MOOTA
637	14	CP000232	Moorella thermoacetica ATCC 39073	83572644	Moth_0879	-	aspartate carbamoyltransferase	PYRB_MOOTA
865	14	CP000232	Moorella thermoacetica ATCC 39073	83572645	Moth_0880	-	dihydroorotase	Q2RK42_MOOTA
202	14	CP000232	Moorella thermoacetica ATCC 39073	83572647	Moth_0882	-	carbamoyl-phosphate synthase large subunit	Q2RK40_MOOTA
943	14	CP000232	Moorella thermoacetica ATCC 39073	83572651	Moth_0886	-	conserved hypothetical protein	Q2RK36_MOOTA
571	14	CP000232	Moorella thermoacetica ATCC 39073	83572654	Moth_0889	-	LL-diaminopimelate aminotransferase apoenzyme	DAPAT_MOOTA
484	14	CP000232	Moorella thermoacetica ATCC 39073	83572655	Moth_0890	-	conserved hypothetical protein	Q2RK32_MOOTA
68	14	CP000232	Moorella thermoacetica ATCC 39073	83572658	Moth_0893	-	Phosphopantothenate-cysteine ligase	Q2RK29_MOOTA
543	14	CP000232	Moorella thermoacetica ATCC 39073	83572659	Moth_0894	-	methionine adenosyltransferase	METK_MOOTA
159	14	CP000232	Moorella thermoacetica ATCC 39073	83572661	Moth_0896	-	replication restart DNA helicase PriA	Q2RK26_MOOTA
392	14	CP000232	Moorella thermoacetica ATCC 39073	83572662	Moth_0897	-	peptide deformylase	DEF_MOOTA
391	14	CP000232	Moorella thermoacetica ATCC 39073	83572663	Moth_0898	-	methionyl-tRNA formyltransferase	FMT_MOOTA
37	14	CP000232	Moorella thermoacetica ATCC 39073	83572665	Moth_0900	-	sun protein	Q2RK22_MOOTA
984	14	CP000232	Moorella thermoacetica ATCC 39073	83572669	Moth_0904	-	signal transduction histidine kinase regulating citrate/malate metabolism	Q2RK18_MOOTA
470	14	CP000232	Moorella thermoacetica ATCC 39073	83572676	Moth_0911	-	cell elongation-specific peptidoglycan D,D-transpeptidase	Q2RK11_MOOTA
957	14	CP000232	Moorella thermoacetica ATCC 39073	83572678	Moth_0913	-	GTPase EngC	RSGA_MOOTA
461	14	CP000232	Moorella thermoacetica ATCC 39073	83572679	Moth_0914	-	ribulose-5-phosphate 3-epimerase	Q2RK08_MOOTA
965	14	CP000232	Moorella thermoacetica ATCC 39073	83572688	Moth_0923	-	ATP-dependent DNA helicase RecG	Q2RJZ9_MOOTA
236	14	CP000232	Moorella thermoacetica ATCC 39073	83572692	Moth_0927	-	thioredoxin	Q2RJZ5_MOOTA
280	14	CP000232	Moorella thermoacetica ATCC 39073	83572696	Moth_0931	-	ferric uptake regulator, Fur family	Q2RJZ1_MOOTA
371	14	CP000232	Moorella thermoacetica ATCC 39073	83572701	Moth_0936	-	Methyltransferase small	Q2RJY6_MOOTA
464	14	CP000232	Moorella thermoacetica ATCC 39073	83572704	Moth_0940	-	acetate kinase	ACKA_MOOTA
521	14	CP000232	Moorella thermoacetica ATCC 39073	83572709	Moth_0945	-	3-oxoacyl-[acyl-carrier-protein] synthase III	Q2RJX8_MOOTA
261	14	CP000232	Moorella thermoacetica ATCC 39073	83572711	Moth_0947	-	[Acyl-carrier-protein] S-malonyltransferase	Q2RJX6_MOOTA
721	14	CP000232	Moorella thermoacetica ATCC 39073	83572712	Moth_0948	-	3-oxoacyl-[acyl-carrier-protein] reductase	Q2RJX5_MOOTA
456	14	CP000232	Moorella thermoacetica ATCC 39073	83572713	Moth_0949	-	acyl carrier protein	Q2RJX4_MOOTA
251	14	CP000232	Moorella thermoacetica ATCC 39073	83572714	Moth_0950	-	3-oxoacyl-[acyl-carrier-protein] synthase II	Q2RJX3_MOOTA
845	14	CP000232	Moorella thermoacetica ATCC 39073	83572715	Moth_0951	-	RNAse III	RNC_MOOTA
699	14	CP000232	Moorella thermoacetica ATCC 39073	83572717	Moth_0953	-	condensin subunit Smc	Q2RJX0_MOOTA
78	14	CP000232	Moorella thermoacetica ATCC 39073	83572721	Moth_0958	-	sigma-24 (FecI-like)	Q2RJW6_MOOTA
213	14	CP000232	Moorella thermoacetica ATCC 39073	83572723	Moth_0960	-	ABC transporter related protein	Q2RJW4_MOOTA
187	14	CP000232	Moorella thermoacetica ATCC 39073	83572725	Moth_0962	-	signal recognition particle-docking protein FtsY	Q2RJW2_MOOTA
390	14	CP000232	Moorella thermoacetica ATCC 39073	83572726	Moth_0963	-	Amidohydrolase	MTAD_MOOTA
795	14	CP000232	Moorella thermoacetica ATCC 39073	83572729	Moth_0966	-	signal recognition particle subunit FFH/SRP54 (srp54)	Q2RJV8_MOOTA
313	14	CP000232	Moorella thermoacetica ATCC 39073	83572730	Moth_0967	-	SSU ribosomal protein S16P	RS16_MOOTA
906	14	CP000232	Moorella thermoacetica ATCC 39073	83572731	Moth_0968	-	RNA-binding protein (KH domain)	Q2RJV6_MOOTA
393	14	CP000232	Moorella thermoacetica ATCC 39073	83572732	Moth_0969	-	16S rRNA processing protein RimM	RIMM_MOOTA
791	14	CP000232	Moorella thermoacetica ATCC 39073	83572733	Moth_0970	-	tRNA (Guanine37-N(1)-) methyltransferase	TRMD_MOOTA
646	14	CP000232	Moorella thermoacetica ATCC 39073	83572734	Moth_0971	-	LSU ribosomal protein L19P	RL19_MOOTA
10	14	CP000232	Moorella thermoacetica ATCC 39073	83572735	Moth_0972	-	signal peptidase I, Serine peptidase, MEROPS family S26A	Q2RJV2_MOOTA
984	14	CP000232	Moorella thermoacetica ATCC 39073	83572737	Moth_0974	-	histidine kinase	Q2RJV0_MOOTA
338	14	CP000232	Moorella thermoacetica ATCC 39073	83572738	Moth_0975	-	two component transcriptional regulator, LuxR family	Q2RJU9_MOOTA
66	14	CP000232	Moorella thermoacetica ATCC 39073	83572739	Moth_0976	-	RNase HII	RNH2_MOOTA
559	14	CP000232	Moorella thermoacetica ATCC 39073	83572751	Moth_0988	-	Protein of unknown function UPF0102	Y988_MOOTA
793	14	CP000232	Moorella thermoacetica ATCC 39073	83572756	Moth_0993	-	isocitrate dehydrogenase (NADP)	Q2RJT1_MOOTA
902	14	CP000232	Moorella thermoacetica ATCC 39073	83572760	Moth_0997	-	integral membrane protein MviN	Q2RJS7_MOOTA
514	14	CP000232	Moorella thermoacetica ATCC 39073	83572761	Moth_0998	-	transcriptional regulator, MarR family	Q2RJS6_MOOTA
56	14	CP000232	Moorella thermoacetica ATCC 39073	83572762	Moth_0999	-	Drug resistance transporter EmrB/QacA subfamily	Q2RJS5_MOOTA
765	14	CP000232	Moorella thermoacetica ATCC 39073	83572786	Moth_1024	-	Iron-containing alcohol dehydrogenase	Q2RJQ1_MOOTA
59	14	CP000232	Moorella thermoacetica ATCC 39073	83572787	Moth_1025	-	DNA protecting protein DprA	Q2RJQ0_MOOTA
849	14	CP000232	Moorella thermoacetica ATCC 39073	83572788	Moth_1026	-	DNA topoisomerase I	Q2RJP9_MOOTA
716	14	CP000232	Moorella thermoacetica ATCC 39073	83572790	Moth_1028	-	tyrosine recombinase XerD subunit	Q2RJP7_MOOTA
650	14	CP000232	Moorella thermoacetica ATCC 39073	83572794	Moth_1032	-	SSU ribosomal protein S2P	RS2_MOOTA
36	14	CP000232	Moorella thermoacetica ATCC 39073	83572795	Moth_1033	-	translation elongation factor Ts (EF-Ts)	EFTS_MOOTA
17	14	CP000232	Moorella thermoacetica ATCC 39073	83572796	Moth_1034	-	uridylate kinase	PYRH_MOOTA
181	14	CP000232	Moorella thermoacetica ATCC 39073	83572797	Moth_1035	-	ribosome recycling factor	RRF_MOOTA
305	14	CP000232	Moorella thermoacetica ATCC 39073	83572799	Moth_1037	-	4Fe-4S ferredoxin, iron-sulfur binding protein	Q2RJN8_MOOTA
253	14	CP000232	Moorella thermoacetica ATCC 39073	83572800	Moth_1038	-	Undecaprenyl pyrophosphate synthetase	Q2RJN7_MOOTA
272	14	CP000232	Moorella thermoacetica ATCC 39073	83572801	Moth_1039	-	Phosphatidate cytidylyltransferase	Q2RJN6_MOOTA
167	14	CP000232	Moorella thermoacetica ATCC 39073	83572802	Moth_1040	-	Protein of unknown function UPF0118	Q2RJN5_MOOTA
29	14	CP000232	Moorella thermoacetica ATCC 39073	83572804	Moth_1042	-	site-2 protease, Metallo peptidase, MEROPS family M50B	Q2RJN3_MOOTA
360	14	CP000232	Moorella thermoacetica ATCC 39073	83572805	Moth_1043	-	4-hydroxy-3-methylbut-2-en-1-yl diphosphate synthase	Q2RJN2_MOOTA
642	14	CP000232	Moorella thermoacetica ATCC 39073	83572806	Moth_1044	-	prolyl-tRNA synthetase	SYP_MOOTA
35	14	CP000232	Moorella thermoacetica ATCC 39073	83572807	Moth_1045	-	DNA polymerase III, alpha subunit, Gram-positive type	Q2RJN0_MOOTA
566	14	CP000232	Moorella thermoacetica ATCC 39073	83572808	Moth_1046	-	Protein of unknown function DUF150	RIMP_MOOTA
312	14	CP000232	Moorella thermoacetica ATCC 39073	83572809	Moth_1047	-	NusA antitermination factor	Q2RJM8_MOOTA
824	14	CP000232	Moorella thermoacetica ATCC 39073	83572812	Moth_1050	-	bacterial translation initiation factor 2 (bIF-2)	IF2_MOOTA
299	14	CP000232	Moorella thermoacetica ATCC 39073	83572813	Moth_1051	-	ribosome-binding factor A	RBFA_MOOTA
246	14	CP000232	Moorella thermoacetica ATCC 39073	83572816	Moth_1054	-	riboflavin kinase / FMN adenylyltransferase	Q2RJM1_MOOTA
127	14	CP000232	Moorella thermoacetica ATCC 39073	83572817	Moth_1055	-	SSU ribosomal protein S15P	RS15_MOOTA
614	14	CP000232	Moorella thermoacetica ATCC 39073	83572818	Moth_1056	-	Polyribonucleotide nucleotidyltransferase	PNP_MOOTA
814	14	CP000232	Moorella thermoacetica ATCC 39073	83572820	Moth_1058	-	Serine-type D-Ala-D-Ala carboxypeptidase	Q2RJL7_MOOTA
264	14	CP000232	Moorella thermoacetica ATCC 39073	83572825	Moth_1063	-	dihydrodipicolinate reductase	DAPB_MOOTA
126	14	CP000232	Moorella thermoacetica ATCC 39073	83572828	Moth_1066	-	aspartate semialdehyde dehydrogenase	Q2RJK9_MOOTA
796	14	CP000232	Moorella thermoacetica ATCC 39073	83572829	Moth_1067	-	aspartate kinase	Q2RJK8_MOOTA
877	14	CP000232	Moorella thermoacetica ATCC 39073	83572830	Moth_1068	-	dihydrodipicolinate synthase	DAPA_MOOTA
227	14	CP000232	Moorella thermoacetica ATCC 39073	83572831	Moth_1069	-	conserved hypothetical protein	Q2RJK6_MOOTA
586	14	CP000232	Moorella thermoacetica ATCC 39073	83572834	Moth_1072	-	DNA translocase FtsK	Q2RJK3_MOOTA
412	14	CP000232	Moorella thermoacetica ATCC 39073	83572836	Moth_1074	-	SSU ribosomal protein S12P methylthiotransferase	RIMO_MOOTA
192	14	CP000232	Moorella thermoacetica ATCC 39073	83572841	Moth_1079	-	RecA protein	Q2RJJ6_MOOTA
924	14	CP000232	Moorella thermoacetica ATCC 39073	83572843	Moth_1081	-	metal dependent phosphohydrolase	RNY_MOOTA
330	14	CP000232	Moorella thermoacetica ATCC 39073	83572847	Moth_1085	-	PHP-like protein	Q2RJJ0_MOOTA
180	14	CP000232	Moorella thermoacetica ATCC 39073	83572849	Moth_1087	-	adenosylcobinamide kinase	Q2RJI8_MOOTA
442	14	CP000232	Moorella thermoacetica ATCC 39073	83572850	Moth_1088	-	cobalamin biosynthesis protein CbiD	CBID_MOOTA
193	14	CP000232	Moorella thermoacetica ATCC 39073	83572854	Moth_1092	-	precorrin-4 C11-methyltransferase	Q2RJI3_MOOTA
825	14	CP000232	Moorella thermoacetica ATCC 39073	83572855	Moth_1093	-	Cobalamin (vitamin B12) biosynthesis CbiG protein	Q2RJI2_MOOTA
321	14	CP000232	Moorella thermoacetica ATCC 39073	83572856	Moth_1094	-	precorrin-3 methyltransferase	Q2RJI1_MOOTA
764	14	CP000232	Moorella thermoacetica ATCC 39073	83572859	Moth_1097	-	precorrin-8X methylmutase	Q2RJH8_MOOTA
203	14	CP000232	Moorella thermoacetica ATCC 39073	83572860	Moth_1098	-	adenosylcobyric acid synthase (glutamine-hydrolysing)	COBQ_MOOTA
695	14	CP000232	Moorella thermoacetica ATCC 39073	83572861	Moth_1099	-	adenosylcobinamide-phosphate synthase	Q2RJH6_MOOTA
345	14	CP000232	Moorella thermoacetica ATCC 39073	83572862	Moth_1100	-	cobyrinate a,c-diamide synthase / hydrogenobyrinic acid a,c-diamide synthase (glutamine-hydrolysing)	Q2RJH5_MOOTA
416	14	CP000232	Moorella thermoacetica ATCC 39073	83572863	Moth_1101	-	response regulator receiver domain protein (CheY-like)	Q2RJH4_MOOTA
28	14	CP000232	Moorella thermoacetica ATCC 39073	83572864	Moth_1102	-	cobalamin-5'-phosphate synthase	Q2RJH3_MOOTA
289	14	CP000232	Moorella thermoacetica ATCC 39073	83572866	Moth_1104	-	L-threonine O-3-phosphate decarboxylase	Q2RJH1_MOOTA
489	14	CP000232	Moorella thermoacetica ATCC 39073	83572869	Moth_1107	-	Protein of unknown function DUF6, transmembrane	Q2RJG8_MOOTA
21	14	CP000232	Moorella thermoacetica ATCC 39073	83572870	Moth_1108	-	inosine-5'-monophosphate dehydrogenase	Q2RJG7_MOOTA
473	14	CP000232	Moorella thermoacetica ATCC 39073	83572874	Moth_1112	-	tRNA-i(6)A37 thiotransferase enzyme MiaB	MIAB_MOOTA
91	14	CP000232	Moorella thermoacetica ATCC 39073	83572875	Moth_1113	-	DNA mismatch repair protein MutS	MUTS_MOOTA
411	14	CP000232	Moorella thermoacetica ATCC 39073	83572876	Moth_1114	-	DNA mismatch repair protein MutL	Q2RJG1_MOOTA
680	14	CP000232	Moorella thermoacetica ATCC 39073	83572877	Moth_1115	-	tRNA delta(2)-isopentenylpyrophosphate transferase	MIAA_MOOTA
541	14	CP000232	Moorella thermoacetica ATCC 39073	83572886	Moth_1124	-	Endonuclease IV	END4_MOOTA
828	14	CP000232	Moorella thermoacetica ATCC 39073	83572887	Moth_1125	-	Protein of unknown function DUF6, transmembrane	Q2RJF0_MOOTA
157	14	CP000232	Moorella thermoacetica ATCC 39073	83572888	Moth_1126	-	amino acid ABC transporter substrate-binding protein, PAAT family	Q2RJE9_MOOTA
500	14	CP000232	Moorella thermoacetica ATCC 39073	83572889	Moth_1127	-	amino acid ABC transporter membrane protein, PAAT family	Q2RJE8_MOOTA
83	14	CP000232	Moorella thermoacetica ATCC 39073	83572890	Moth_1128	-	amino acid ABC transporter ATP-binding protein, PAAT family	Q2RJE7_MOOTA
338	14	CP000232	Moorella thermoacetica ATCC 39073	83572892	Moth_1130	-	periplasmic sensor signal transduction histidine kinase	Q2RJE5_MOOTA
131	14	CP000232	Moorella thermoacetica ATCC 39073	83572893	Moth_1131	-	two component transcriptional regulator, winged helix family	Q2RJE4_MOOTA
102	14	CP000232	Moorella thermoacetica ATCC 39073	83572894	Moth_1132	-	glutamyl-tRNA synthetase	SYE_MOOTA
581	14	CP000232	Moorella thermoacetica ATCC 39073	83572895	Moth_1133	-	1,2-diacylglycerol 3-glucosyltransferase	Q2RJE2_MOOTA
338	14	CP000232	Moorella thermoacetica ATCC 39073	83572900	Moth_1138	-	histidine kinase	Q2RJD7_MOOTA
666	14	CP000232	Moorella thermoacetica ATCC 39073	83572902	Moth_1140	-	D-alanine--D-alanine ligase	DDL_MOOTA
330	14	CP000232	Moorella thermoacetica ATCC 39073	83572903	Moth_1141	-	PHP-like protein	Q2RJD4_MOOTA
280	14	CP000232	Moorella thermoacetica ATCC 39073	83572909	Moth_1147	-	ferric uptake regulator, Fur family	Q2RJC8_MOOTA
654	14	CP000232	Moorella thermoacetica ATCC 39073	83572919	Moth_1157	-	thiamine-phosphate kinase	Q2RJB8_MOOTA
213	14	CP000232	Moorella thermoacetica ATCC 39073	83572926	Moth_1164	-	ABC transporter related protein	Q2RJB1_MOOTA
119	14	CP000232	Moorella thermoacetica ATCC 39073	83572932	Moth_1170	-	4Fe-4S ferredoxin, iron-sulfur binding protein	Q2RJA5_MOOTA
213	14	CP000232	Moorella thermoacetica ATCC 39073	83572936	Moth_1174	-	ABC transporter related protein	Q2RJA1_MOOTA
542	14	CP000232	Moorella thermoacetica ATCC 39073	83572938	Moth_1176	-	UbiE/COQ5 methyltransferase	Q2RJ99_MOOTA
571	14	CP000232	Moorella thermoacetica ATCC 39073	83572950	Moth_1188	-	aminotransferase	Q2RJ87_MOOTA
90	14	CP000232	Moorella thermoacetica ATCC 39073	83572959	Moth_1197	-	Dihydropteroate synthase, DHPS	Q2RJ78_MOOTA
720	14	CP000232	Moorella thermoacetica ATCC 39073	83572960	Moth_1198	-	acetyl-CoA decarbonylase/synthase delta subunit	Q2RJ77_MOOTA
38	14	CP000232	Moorella thermoacetica ATCC 39073	83572961	Moth_1199	-	Cobyrinic acid a,c-diamide synthase	Q2RJ76_MOOTA
287	14	CP000232	Moorella thermoacetica ATCC 39073	83572962	Moth_1200	-	Ferredoxin	Q2RJ75_MOOTA
534	14	CP000232	Moorella thermoacetica ATCC 39073	83572963	Moth_1201	-	acetyl-CoA decarbonylase/synthase gamma subunit	Q2RJ74_MOOTA
225	14	CP000232	Moorella thermoacetica ATCC 39073	83572964	Moth_1202	-	acetyl-CoA decarbonylase/synthase beta subunit / acetyl-CoA decarbonylase/synthase alpha subunit	Q2RJ73_MOOTA
150	14	CP000232	Moorella thermoacetica ATCC 39073	83572965	Moth_1203	-	carbon-monoxide dehydrogenase, catalytic subunit	Q2RJ72_MOOTA
185	14	CP000232	Moorella thermoacetica ATCC 39073	83572966	Moth_1204	-	Cobyrinic acid a,c-diamide synthase	Q2RJ71_MOOTA
338	14	CP000232	Moorella thermoacetica ATCC 39073	83572967	Moth_1205	-	transcriptional regulator, AraC family	Q2RJ70_MOOTA
90	14	CP000232	Moorella thermoacetica ATCC 39073	83572969	Moth_1207	-	5-methyltetrahydrofolate--homocysteine S-methyltransferase	Q2RJ68_MOOTA
56	14	CP000232	Moorella thermoacetica ATCC 39073	83572973	Moth_1211	-	Drug resistance transporter EmrB/QacA subfamily	Q2RJ64_MOOTA
607	14	CP000232	Moorella thermoacetica ATCC 39073	83572974	Moth_1212	-	Nitroreductase	Q2RJ63_MOOTA
489	14	CP000232	Moorella thermoacetica ATCC 39073	83572977	Moth_1215	-	Protein of unknown function DUF6, transmembrane	Q2RJ60_MOOTA
47	14	CP000232	Moorella thermoacetica ATCC 39073	83572981	Moth_1219	-	cobalt transport protein ATP-binding subunit	Q2RJ56_MOOTA
86	14	CP000232	Moorella thermoacetica ATCC 39073	83572982	Moth_1220	-	Cobalt ABC transporter CbiQ, permease subunit	Q2RJ55_MOOTA
141	14	CP000232	Moorella thermoacetica ATCC 39073	83572984	Moth_1222	-	cobalamin biosynthesis protein CbiM	CBIM_MOOTA
390	14	CP000232	Moorella thermoacetica ATCC 39073	83572986	Moth_1224	-	Amidohydrolase	Q2RJ51_MOOTA
1718	14	CP000232	Moorella thermoacetica ATCC 39073	83573000	Moth_1238	-	Cell division protein FtsA	Q2RJ37_MOOTA
963	14	CP000232	Moorella thermoacetica ATCC 39073	83573008	Moth_1246	-	Porphobilinogen synthase	Q2RJ29_MOOTA
712	14	CP000232	Moorella thermoacetica ATCC 39073	83573010	Moth_1248	-	uroporphyrinogen-III C-methyltransferase / uroporphyrinogen-III synthase	Q2RJ27_MOOTA
575	14	CP000232	Moorella thermoacetica ATCC 39073	83573013	Moth_1251	-	precorrin-2 dehydrogenase	Q2RJ24_MOOTA
562	14	CP000232	Moorella thermoacetica ATCC 39073	83573014	Moth_1252	-	Trans-hexaprenyltranstransferase	Q2RJ23_MOOTA
542	14	CP000232	Moorella thermoacetica ATCC 39073	83573042	Moth_1280	-	demethylmenaquinone methyltransferase / 2-octaprenyl-6-methoxy-1,4-benzoquinone methylase	Q2RIZ5_MOOTA
524	14	CP000232	Moorella thermoacetica ATCC 39073	83573048	Moth_1286	-	Rubrerythrin	Q2RIY9_MOOTA
460	14	CP000232	Moorella thermoacetica ATCC 39073	83573053	Moth_1291	-	4Fe-4S ferredoxin, iron-sulfur binding protein	Q2RIY4_MOOTA
390	14	CP000232	Moorella thermoacetica ATCC 39073	83573063	Moth_1302	-	dihydroorotase	Q2RIX4_MOOTA
796	14	CP000232	Moorella thermoacetica ATCC 39073	83573065	Moth_1304	-	aspartate kinase	Q2RIX2_MOOTA
686	14	CP000232	Moorella thermoacetica ATCC 39073	83573071	Moth_1310	-	transcriptional regulator, GntR family	Q2RIW6_MOOTA
686	14	CP000232	Moorella thermoacetica ATCC 39073	83573073	Moth_1312	-	transcriptional regulator, GntR family	Q2RIW4_MOOTA
195	14	CP000232	Moorella thermoacetica ATCC 39073	83573081	Moth_1320	-	glycerol 3-phosphate dehydrogenase (NAD(P)+)	GPDA_MOOTA
481	14	CP000232	Moorella thermoacetica ATCC 39073	83573083	Moth_1322	-	Small GTP-binding protein domain	DER_MOOTA
515	14	CP000232	Moorella thermoacetica ATCC 39073	83573090	Moth_1329	-	hydroxymethylbutenyl pyrophosphate reductase	Q2RIU7_MOOTA
452	14	CP000232	Moorella thermoacetica ATCC 39073	83573091	Moth_1330	-	1-acyl-sn-glycerol-3-phosphate acyltransferase	Q2RIU6_MOOTA
89	14	CP000232	Moorella thermoacetica ATCC 39073	83573093	Moth_1332	-	3-phosphoshikimate 1-carboxyvinyltransferase	Q2RIU4_MOOTA
739	14	CP000232	Moorella thermoacetica ATCC 39073	83573094	Moth_1333	-	prephenate dehydrogenase	Q2RIU3_MOOTA
134	14	CP000232	Moorella thermoacetica ATCC 39073	83573096	Moth_1335	-	3-deoxy-D-arabinoheptulosonate-7-phosphate synthase	Q2RIU1_MOOTA
1233	14	CP000232	Moorella thermoacetica ATCC 39073	83573098	Moth_1337	-	tryptophan synthase, beta chain	Q2RIT9_MOOTA
45	14	CP000232	Moorella thermoacetica ATCC 39073	83573102	Moth_1341	-	anthranilate synthase, component II	Q2RIT5_MOOTA
933	14	CP000232	Moorella thermoacetica ATCC 39073	83573103	Moth_1342	-	anthranilate synthase, component I	Q2RIT4_MOOTA
545	14	CP000232	Moorella thermoacetica ATCC 39073	83573111	Moth_1350	-	ketol-acid reductoisomerase	ILVC_MOOTA
458	14	CP000232	Moorella thermoacetica ATCC 39073	83573113	Moth_1352	-	ribosomal large subunit pseudouridine synthase B	Q2RIS4_MOOTA
814	14	CP000232	Moorella thermoacetica ATCC 39073	83573118	Moth_1357	-	Serine-type D-Ala-D-Ala carboxypeptidase	Q2RIR9_MOOTA
670	14	CP000232	Moorella thermoacetica ATCC 39073	83573121	Moth_1360	-	condensin subunit ScpB	SCPB_MOOTA
474	14	CP000232	Moorella thermoacetica ATCC 39073	83573122	Moth_1361	-	condensin subunit ScpA	Q2RIR5_MOOTA
29	14	CP000232	Moorella thermoacetica ATCC 39073	83573123	Moth_1362	-	Peptidase M50	Q2RIR4_MOOTA
137	14	CP000232	Moorella thermoacetica ATCC 39073	83573124	Moth_1363	-	Polynucleotide adenylyltransferase region	Q2RIR3_MOOTA
493	14	CP000232	Moorella thermoacetica ATCC 39073	83573125	Moth_1364	-	diaminopimelate decarboxylase	Q2RIR2_MOOTA
581	14	CP000232	Moorella thermoacetica ATCC 39073	83573126	Moth_1365	-	Glycosyl transferase, group 1	Q2RIR1_MOOTA
547	14	CP000232	Moorella thermoacetica ATCC 39073	83573130	Moth_1369	-	UDP-glucose pyrophosphorylase	Q2RIQ7_MOOTA
901	14	CP000232	Moorella thermoacetica ATCC 39073	83573138	Moth_1377	-	Protein of unknown function DUF711	Q2RIP9_MOOTA
349	14	CP000232	Moorella thermoacetica ATCC 39073	83573139	Moth_1378	-	ACT domain-with protein	Q2RIP8_MOOTA
460	14	CP000232	Moorella thermoacetica ATCC 39073	83573142	Moth_1381	-	4Fe-4S ferredoxin, iron-sulfur binding protein	Q2RIP5_MOOTA
305	14	CP000232	Moorella thermoacetica ATCC 39073	83573144	Moth_1383	-	4Fe-4S ferredoxin, iron-sulfur binding protein	Q2RIP3_MOOTA
460	14	CP000232	Moorella thermoacetica ATCC 39073	83573146	Moth_1385	-	4Fe-4S ferredoxin, iron-sulfur binding protein	Q2RIP1_MOOTA
460	14	CP000232	Moorella thermoacetica ATCC 39073	83573149	Moth_1388	-	4Fe-4S ferredoxin, iron-sulfur binding protein	Q2RIN8_MOOTA
551	14	CP000232	Moorella thermoacetica ATCC 39073	83573164	Moth_1403	-	Cysteine desulphurase related, unknown function	Q2RIM3_MOOTA
305	14	CP000232	Moorella thermoacetica ATCC 39073	83573171	Moth_1410	-	4Fe-4S ferredoxin, iron-sulfur binding protein	Q2RIL6_MOOTA
280	14	CP000232	Moorella thermoacetica ATCC 39073	83573176	Moth_1415	-	ferric uptake regulator, Fur family	Q2RIL1_MOOTA
831	14	CP000232	Moorella thermoacetica ATCC 39073	83573177	Moth_1416	-	Nitrogen-fixing NifU-like protein	Q2RIL0_MOOTA
1012	14	CP000232	Moorella thermoacetica ATCC 39073	83573180	Moth_1419	-	Periplasmic binding protein	Q2RIK7_MOOTA
1012	14	CP000232	Moorella thermoacetica ATCC 39073	83573183	Moth_1422	-	Periplasmic binding protein	Q2RIK4_MOOTA
781	14	CP000232	Moorella thermoacetica ATCC 39073	83573184	Moth_1423	-	ABC transporter related protein	Q2RIK3_MOOTA
445	14	CP000232	Moorella thermoacetica ATCC 39073	83573185	Moth_1424	-	transport system permease protein	Q2RIK2_MOOTA
338	14	CP000232	Moorella thermoacetica ATCC 39073	83573192	Moth_1432	-	metal dependent phosphohydrolase	Q2RIJ5_MOOTA
542	14	CP000232	Moorella thermoacetica ATCC 39073	83573202	Moth_1443	-	UbiE/COQ5 methyltransferase	Q2RII5_MOOTA
378	14	CP000232	Moorella thermoacetica ATCC 39073	83573206	Moth_1448	-	Ribonucleoside-triphosphate reductase, anaerobic-like protein	Q2RII1_MOOTA
399	14	CP000232	Moorella thermoacetica ATCC 39073	83573214	Moth_1456	-	ABC transporter related protein	Q2RIH3_MOOTA
781	14	CP000232	Moorella thermoacetica ATCC 39073	83573222	Moth_1464	-	ABC transporter related protein	Q2RIG5_MOOTA
445	14	CP000232	Moorella thermoacetica ATCC 39073	83573223	Moth_1465	-	transport system permease protein	Q2RIG4_MOOTA
1012	14	CP000232	Moorella thermoacetica ATCC 39073	83573224	Moth_1466	-	Periplasmic binding protein	Q2RIG3_MOOTA
840	14	CP000232	Moorella thermoacetica ATCC 39073	83573225	Moth_1467	-	formylmethanofuran dehydrogenase, subunit E	Q2RIG2_MOOTA
338	14	CP000232	Moorella thermoacetica ATCC 39073	83573227	Moth_1469	-	metal dependent phosphohydrolase	Q2RIG0_MOOTA
338	14	CP000232	Moorella thermoacetica ATCC 39073	83573228	Moth_1470	-	metal dependent phosphohydrolase	Q2RIF9_MOOTA
338	14	CP000232	Moorella thermoacetica ATCC 39073	83573229	Moth_1471	-	diguanylate cyclase (GGDEF domain)	Q2RIF8_MOOTA
[truncated: 48,180 more rows]
